# Supplementary material for: Hydro-bio-geo-socio-chemical interactions and the sustainability of residential landscapes
Source: PNAS Nexus. 2023 Oct 17;2(10):pgad316. doi: 10.1093/pnasnexus/pgad316 (PMC10581338; doi:10.1093/pnasnexus/pgad316)
Supplement: pgad316_Supplementary_Data [file pgad316_supplementary_data.zip]

Archive with 3 entries (3 files):
- PNASNEXUS-PNASNEXUS-2023-00563R-s02.docx
- PNASNEXUS-PNASNEXUS-2023-00563R-s03.xlsx
- PNASNEXUS-PNASNEXUS-2023-00563R-s01.docx
