# Supplementary material for: Hydro-bio-geo-socio-chemical interactions and the sustainability of residential landscapes
Source: PNAS Nexus. 2023 Oct 17;2(10):pgad316. doi: 10.1093/pnasnexus/pgad316 (PMC10581338; doi:10.1093/pnasnexus/pgad316)
Supplement: pgad316_Supplementary_Data [file pgad316_supplementary_data.zip › PNASNEXUS-PNASNEXUS-2023-00563R-s03.xlsx]

## Sheet: Sheet1
Vote	Status_quo	Applications_1	Applications_2	Applications_3	Free_Assessment	Surcharge	River_Health	Chem_Exposure	Cost	Fertilize_max	Size_Acres	Percent_lawn_obj	Hire_Pro	DIY	HOA	NHA	Pets	House_Age	Market_value	Male	College4	Master
0	1	0	0	0	0	0	30	0	0	0	0.200236	0.17277	0	0	0	0	1	93	283000	0	0	1
1	0	0	0	0	1	30	40	0	25	0	0.200236	0.17277	0	0	0	0	1	93	283000	0	0	1
NaN	1	NaN	NaN	NaN	NaN	NaN	NaN	NaN	NaN	0	0.200236	0.17277	0	0	0	0	1	93	283000	0	0	1
NaN	0	NaN	NaN	NaN	NaN	NaN	NaN	NaN	NaN	0	0.200236	0.17277	0	0	0	0	1	93	283000	0	0	1
NaN	1	NaN	NaN	NaN	NaN	NaN	NaN	NaN	NaN	0	0.200236	0.17277	0	0	0	0	1	93	283000	0	0	1
NaN	0	NaN	NaN	NaN	NaN	NaN	NaN	NaN	NaN	0	0.200236	0.17277	0	0	0	0	1	93	283000	0	0	1
1	1	0	0	0	0	0	30	0	0	1	2.01534	0.310944	1	0	0	0	1	97	331300	0	0	0
0	0	0	1	0	1	30	40	30	50	1	2.01534	0.310944	1	0	0	0	1	97	331300	0	0	0
NaN	1	NaN	NaN	NaN	NaN	NaN	NaN	NaN	NaN	1	2.01534	0.310944	1	0	0	0	1	97	331300	0	0	0
NaN	0	NaN	NaN	NaN	NaN	NaN	NaN	NaN	NaN	1	2.01534	0.310944	1	0	0	0	1	97	331300	0	0	0
NaN	1	NaN	NaN	NaN	NaN	NaN	NaN	NaN	NaN	1	2.01534	0.310944	1	0	0	0	1	97	331300	0	0	0
NaN	0	NaN	NaN	NaN	NaN	NaN	NaN	NaN	NaN	1	2.01534	0.310944	1	0	0	0	1	97	331300	0	0	0
1	1	0	0	0	0	0	30	0	0	1	0.216839	0.529906	0	1	0	0	1	52	315600	1	0	0
0	0	0	0	0	1	10	40	45	325	1	0.216839	0.529906	0	1	0	0	1	52	315600	1	0	0
1	1	0	0	0	0	0	30	0	0	1	0.216839	0.529906	0	1	0	0	1	52	315600	1	0	0
0	0	0	0	0	0	20	40	0	125	1	0.216839	0.529906	0	1	0	0	1	52	315600	1	0	0
NaN	1	NaN	NaN	NaN	NaN	NaN	NaN	NaN	NaN	1	0.216839	0.529906	0	1	0	0	1	52	315600	1	0	0
NaN	0	NaN	NaN	NaN	NaN	NaN	NaN	NaN	NaN	1	0.216839	0.529906	0	1	0	0	1	52	315600	1	0	0
1	1	0	0	0	0	0	30	0	0	3	0.15956	0.628758	1	0	0	0	0	25	302000	1	0	1
0	0	0	0	0	1	10	40	45	325	3	0.15956	0.628758	1	0	0	0	0	25	302000	1	0	1
1	1	0	0	0	0	0	30	0	0	3	0.15956	0.628758	1	0	0	0	0	25	302000	1	0	1
0	0	0	0	0	0	20	40	0	125	3	0.15956	0.628758	1	0	0	0	0	25	302000	1	0	1
NaN	1	NaN	NaN	NaN	NaN	NaN	NaN	NaN	NaN	3	0.15956	0.628758	1	0	0	0	0	25	302000	1	0	1
NaN	0	NaN	NaN	NaN	NaN	NaN	NaN	NaN	NaN	3	0.15956	0.628758	1	0	0	0	0	25	302000	1	0	1
1	1	0	0	0	0	0	30	0	0	0	0.701113	0.454657	0	0	0	0	0	41	239800	1	0	0
0	0	0	1	0	1	30	30	30	50	0	0.701113	0.454657	0	0	0	0	0	41	239800	1	0	0
1	1	0	0	0	0	0	30	0	0	0	0.701113	0.454657	0	0	0	0	0	41	239800	1	0	0
0	0	0	0	0	1	10	30	30	225	0	0.701113	0.454657	0	0	0	0	0	41	239800	1	0	0
NaN	1	NaN	NaN	NaN	NaN	NaN	NaN	NaN	NaN	0	0.701113	0.454657	0	0	0	0	0	41	239800	1	0	0
NaN	0	NaN	NaN	NaN	NaN	NaN	NaN	NaN	NaN	0	0.701113	0.454657	0	0	0	0	0	41	239800	1	0	0
1	1	0	0	0	0	0	30	0	0	0	0.182069	0.0637887	0	0	0	0	0	57	213500	1	0	0
0	0	0	0	0	1	10	30	30	225	0	0.182069	0.0637887	0	0	0	0	0	57	213500	1	0	0
1	1	0	0	0	0	0	30	0	0	0	0.182069	0.0637887	0	0	0	0	0	57	213500	1	0	0
0	0	1	0	0	1	30	45	30	50	0	0.182069	0.0637887	0	0	0	0	0	57	213500	1	0	0
NaN	1	NaN	NaN	NaN	NaN	NaN	NaN	NaN	NaN	0	0.182069	0.0637887	0	0	0	0	0	57	213500	1	0	0
NaN	0	NaN	NaN	NaN	NaN	NaN	NaN	NaN	NaN	0	0.182069	0.0637887	0	0	0	0	0	57	213500	1	0	0
0	1	0	0	0	0	0	30	0	0	0	0.220198	0.210973	0	0	0	0	0	91	157800	0	1	0
1	0	0	0	1	1	10	45	45	325	0	0.220198	0.210973	0	0	0	0	0	91	157800	0	1	0
0	1	0	0	0	0	0	30	0	0	0	0.220198	0.210973	0	0	0	0	0	91	157800	0	1	0
1	0	0	0	1	0	0	45	0	0	0	0.220198	0.210973	0	0	0	0	0	91	157800	0	1	0
NaN	1	NaN	NaN	NaN	NaN	NaN	NaN	NaN	NaN	0	0.220198	0.210973	0	0	0	0	0	91	157800	0	1	0
NaN	0	NaN	NaN	NaN	NaN	NaN	NaN	NaN	NaN	0	0.220198	0.210973	0	0	0	0	0	91	157800	0	1	0
0	1	0	0	0	0	0	30	0	0	3	0.219224	0.529776	0	1	0	0	0	56	206700	0	0	0
1	0	1	0	0	0	30	45	30	25	3	0.219224	0.529776	0	1	0	0	0	56	206700	0	0	0
1	1	0	0	0	0	0	30	0	0	3	0.219224	0.529776	0	1	0	0	0	56	206700	0	0	0
0	0	1	0	0	0	10	30	45	75	3	0.219224	0.529776	0	1	0	0	0	56	206700	0	0	0
NaN	1	NaN	NaN	NaN	NaN	NaN	NaN	NaN	NaN	3	0.219224	0.529776	0	1	0	0	0	56	206700	0	0	0
NaN	0	NaN	NaN	NaN	NaN	NaN	NaN	NaN	NaN	3	0.219224	0.529776	0	1	0	0	0	56	206700	0	0	0
1	1	0	0	0	0	0	30	0	0	2	0.154766	0.544454	0	1	0	0	0	77	170200	0	0	0
0	0	1	0	0	0	10	30	45	75	2	0.154766	0.544454	0	1	0	0	0	77	170200	0	0	0
1	1	0	0	0	0	0	30	0	0	2	0.154766	0.544454	0	1	0	0	0	77	170200	0	0	0
0	0	0	1	0	1	10	35	0	50	2	0.154766	0.544454	0	1	0	0	0	77	170200	0	0	0
NaN	1	NaN	NaN	NaN	NaN	NaN	NaN	NaN	NaN	2	0.154766	0.544454	0	1	0	0	0	77	170200	0	0	0
NaN	0	NaN	NaN	NaN	NaN	NaN	NaN	NaN	NaN	2	0.154766	0.544454	0	1	0	0	0	77	170200	0	0	0
1	1	0	0	0	0	0	30	0	0	0	0.333141	0.515513	0	0	0	0	0	35	205800	0	0	0
0	0	1	0	0	0	30	45	30	25	0	0.333141	0.515513	0	0	0	0	0	35	205800	0	0	0
1	1	0	0	0	0	0	30	0	0	0	0.333141	0.515513	0	0	0	0	0	35	205800	0	0	0
0	0	1	0	0	0	10	30	45	75	0	0.333141	0.515513	0	0	0	0	0	35	205800	0	0	0
NaN	1	NaN	NaN	NaN	NaN	NaN	NaN	NaN	NaN	0	0.333141	0.515513	0	0	0	0	0	35	205800	0	0	0
NaN	0	NaN	NaN	NaN	NaN	NaN	NaN	NaN	NaN	0	0.333141	0.515513	0	0	0	0	0	35	205800	0	0	0
1	1	0	0	0	0	0	30	0	0	3	0.608883	0.578719	1	0	0	0	0	30	423200	1	0	0
0	0	0	0	0	0	0	40	0	0	3	0.608883	0.578719	1	0	0	0	0	30	423200	1	0	0
1	1	0	0	0	0	0	30	0	0	3	0.608883	0.578719	1	0	0	0	0	30	423200	1	0	0
0	0	0	0	0	1	30	35	0	0	3	0.608883	0.578719	1	0	0	0	0	30	423200	1	0	0
NaN	1	NaN	NaN	NaN	NaN	NaN	NaN	NaN	NaN	3	0.608883	0.578719	1	0	0	0	0	30	423200	1	0	0
NaN	0	NaN	NaN	NaN	NaN	NaN	NaN	NaN	NaN	3	0.608883	0.578719	1	0	0	0	0	30	423200	1	0	0
0	1	0	0	0	0	0	30	0	0	4	0.165796	0.14308	1	1	0	0	0	41	160600	1	1	0
1	0	0	1	0	1	0	45	0	0	4	0.165796	0.14308	1	1	0	0	0	41	160600	1	1	0
0	1	0	0	0	0	0	30	0	0	4	0.165796	0.14308	1	1	0	0	0	41	160600	1	1	0
1	0	1	0	0	0	10	35	15	125	4	0.165796	0.14308	1	1	0	0	0	41	160600	1	1	0
NaN	1	NaN	NaN	NaN	NaN	NaN	NaN	NaN	NaN	4	0.165796	0.14308	1	1	0	0	0	41	160600	1	1	0
NaN	0	NaN	NaN	NaN	NaN	NaN	NaN	NaN	NaN	4	0.165796	0.14308	1	1	0	0	0	41	160600	1	1	0
1	1	0	0	0	0	0	30	0	0	2	0.433801	0.325827	1	1	0	0	1	69	221900	1	1	0
0	0	0	1	0	0	20	35	15	125	2	0.433801	0.325827	1	1	0	0	1	69	221900	1	1	0
1	1	0	0	0	0	0	30	0	0	2	0.433801	0.325827	1	1	0	0	1	69	221900	1	1	0
0	0	0	1	0	0	0	30	45	125	2	0.433801	0.325827	1	1	0	0	1	69	221900	1	1	0
NaN	1	NaN	NaN	NaN	NaN	NaN	NaN	NaN	NaN	2	0.433801	0.325827	1	1	0	0	1	69	221900	1	1	0
NaN	0	NaN	NaN	NaN	NaN	NaN	NaN	NaN	NaN	2	0.433801	0.325827	1	1	0	0	1	69	221900	1	1	0
1	1	0	0	0	0	0	30	0	0	2	0.196712	0.427101	1	1	1	0	1	34	373700	0	0	1
0	0	0	1	0	0	20	35	15	125	2	0.196712	0.427101	1	1	1	0	1	34	373700	0	0	1
1	1	0	0	0	0	0	30	0	0	2	0.196712	0.427101	1	1	1	0	1	34	373700	0	0	1
0	0	0	1	0	0	0	30	45	125	2	0.196712	0.427101	1	1	1	0	1	34	373700	0	0	1
NaN	1	NaN	NaN	NaN	NaN	NaN	NaN	NaN	NaN	2	0.196712	0.427101	1	1	1	0	1	34	373700	0	0	1
NaN	0	NaN	NaN	NaN	NaN	NaN	NaN	NaN	NaN	2	0.196712	0.427101	1	1	1	0	1	34	373700	0	0	1
0	1	0	0	0	0	0	30	0	0	0	0.174796	0.104612	0	0	0	0	0	61	178400	0	1	0
1	0	0	1	0	0	20	40	30	225	0	0.174796	0.104612	0	0	0	0	0	61	178400	0	1	0
0	1	0	0	0	0	0	30	0	0	0	0.174796	0.104612	0	0	0	0	0	61	178400	0	1	0
1	0	1	0	0	1	30	30	45	75	0	0.174796	0.104612	0	0	0	0	0	61	178400	0	1	0
NaN	1	NaN	NaN	NaN	NaN	NaN	NaN	NaN	NaN	0	0.174796	0.104612	0	0	0	0	0	61	178400	0	1	0
NaN	0	NaN	NaN	NaN	NaN	NaN	NaN	NaN	NaN	0	0.174796	0.104612	0	0	0	0	0	61	178400	0	1	0
0	1	0	0	0	0	0	30	0	0	0	0.115467	0.36167	0	0	1	0	0	40	207300	1	0	1
1	0	1	0	0	0	0	30	45	75	0	0.115467	0.36167	0	0	1	0	0	40	207300	1	0	1
0	1	0	0	0	0	0	30	0	0	0	0.115467	0.36167	0	0	1	0	0	40	207300	1	0	1
1	0	0	1	0	1	0	30	45	225	0	0.115467	0.36167	0	0	1	0	0	40	207300	1	0	1
NaN	1	NaN	NaN	NaN	NaN	NaN	NaN	NaN	NaN	0	0.115467	0.36167	0	0	1	0	0	40	207300	1	0	1
NaN	0	NaN	NaN	NaN	NaN	NaN	NaN	NaN	NaN	0	0.115467	0.36167	0	0	1	0	0	40	207300	1	0	1
1	1	0	0	0	0	0	30	0	0	1	0.297598	0.304732	0	0	0	0	0	49	320800	1	1	0
0	0	0	1	0	1	30	40	30	50	1	0.297598	0.304732	0	0	0	0	0	49	320800	1	1	0
1	1	0	0	0	0	0	30	0	0	1	0.297598	0.304732	0	0	0	0	0	49	320800	1	1	0
0	0	1	0	0	1	10	40	15	175	1	0.297598	0.304732	0	0	0	0	0	49	320800	1	1	0
NaN	1	NaN	NaN	NaN	NaN	NaN	NaN	NaN	NaN	1	0.297598	0.304732	0	0	0	0	0	49	320800	1	1	0
NaN	0	NaN	NaN	NaN	NaN	NaN	NaN	NaN	NaN	1	0.297598	0.304732	0	0	0	0	0	49	320800	1	1	0
1	1	0	0	0	0	0	30	0	0	0	1.53538	0.631856	0	0	0	0	0	153	215500	1	0	0
0	0	0	0	1	1	0	35	0	0	0	1.53538	0.631856	0	0	0	0	0	153	215500	1	0	0
0	1	0	0	0	0	0	30	0	0	0	1.53538	0.631856	0	0	0	0	0	153	215500	1	0	0
1	0	0	0	0	1	20	45	45	325	0	1.53538	0.631856	0	0	0	0	0	153	215500	1	0	0
NaN	1	NaN	NaN	NaN	NaN	NaN	NaN	NaN	NaN	0	1.53538	0.631856	0	0	0	0	0	153	215500	1	0	0
NaN	0	NaN	NaN	NaN	NaN	NaN	NaN	NaN	NaN	0	1.53538	0.631856	0	0	0	0	0	153	215500	1	0	0
1	1	0	0	0	0	0	30	0	0	3	0.247285	0.320766	0	1	0	1	1	63	236400	1	0	0
0	0	0	0	1	0	30	45	15	25	3	0.247285	0.320766	0	1	0	1	1	63	236400	1	0	0
1	1	0	0	0	0	0	30	0	0	3	0.247285	0.320766	0	1	0	1	1	63	236400	1	0	0
0	0	0	0	1	0	20	35	0	75	3	0.247285	0.320766	0	1	0	1	1	63	236400	1	0	0
NaN	1	NaN	NaN	NaN	NaN	NaN	NaN	NaN	NaN	3	0.247285	0.320766	0	1	0	1	1	63	236400	1	0	0
NaN	0	NaN	NaN	NaN	NaN	NaN	NaN	NaN	NaN	3	0.247285	0.320766	0	1	0	1	1	63	236400	1	0	0
1	1	0	0	0	0	0	30	0	0	3	0.168987	0.348022	1	0	0	0	0	62	300500	1	0	0
0	0	0	0	0	1	10	40	45	325	3	0.168987	0.348022	1	0	0	0	0	62	300500	1	0	0
0	1	0	0	0	0	0	30	0	0	3	0.168987	0.348022	1	0	0	0	0	62	300500	1	0	0
1	0	0	0	0	0	30	30	45	175	3	0.168987	0.348022	1	0	0	0	0	62	300500	1	0	0
0	1	0	0	0	0	0	30	0	0	3	0.168987	0.348022	1	0	0	0	0	62	300500	1	0	0
1	0	0	0	0	0	20	40	0	125	3	0.168987	0.348022	1	0	0	0	0	62	300500	1	0	0
1	1	0	0	0	0	0	30	0	0	2	0.377392	0.215419	0	1	0	0	0	50	261200	1	0	0
0	0	0	0	0	1	10	40	45	325	2	0.377392	0.215419	0	1	0	0	0	50	261200	1	0	0
1	1	0	0	0	0	0	30	0	0	2	0.377392	0.215419	0	1	0	0	0	50	261200	1	0	0
0	0	0	0	0	0	30	30	45	175	2	0.377392	0.215419	0	1	0	0	0	50	261200	1	0	0
1	1	0	0	0	0	0	30	0	0	2	0.377392	0.215419	0	1	0	0	0	50	261200	1	0	0
0	0	0	0	0	0	20	40	0	125	2	0.377392	0.215419	0	1	0	0	0	50	261200	1	0	0
0	1	0	0	0	0	0	30	0	0	0	0.365496	0.272461	0	0	0	1	1	100	393400	1	0	1
1	0	0	0	0	1	10	40	45	325	0	0.365496	0.272461	0	0	0	1	1	100	393400	1	0	1
0	1	0	0	0	0	0	30	0	0	0	0.365496	0.272461	0	0	0	1	1	100	393400	1	0	1
1	0	0	0	0	0	30	30	45	175	0	0.365496	0.272461	0	0	0	1	1	100	393400	1	0	1
0	1	0	0	0	0	0	30	0	0	0	0.365496	0.272461	0	0	0	1	1	100	393400	1	0	1
1	0	0	0	0	0	20	40	0	125	0	0.365496	0.272461	0	0	0	1	1	100	393400	1	0	1
1	1	0	0	0	0	0	30	0	0	0	0.459006	0.381689	0	0	0	0	1	70	197900	0	0	0
0	0	0	0	0	1	10	40	45	325	0	0.459006	0.381689	0	0	0	0	1	70	197900	0	0	0
1	1	0	0	0	0	0	30	0	0	0	0.459006	0.381689	0	0	0	0	1	70	197900	0	0	0
0	0	0	0	0	0	30	30	45	175	0	0.459006	0.381689	0	0	0	0	1	70	197900	0	0	0
1	1	0	0	0	0	0	30	0	0	0	0.459006	0.381689	0	0	0	0	1	70	197900	0	0	0
0	0	0	0	0	0	20	40	0	125	0	0.459006	0.381689	0	0	0	0	1	70	197900	0	0	0
0	1	0	0	0	0	0	30	0	0	1	0.112646	0.0658096	0	1	0	0	1	77	125200	1	1	0
1	0	0	0	0	1	10	40	45	325	1	0.112646	0.0658096	0	1	0	0	1	77	125200	1	1	0
0	1	0	0	0	0	0	30	0	0	1	0.112646	0.0658096	0	1	0	0	1	77	125200	1	1	0
1	0	0	0	0	0	30	30	45	175	1	0.112646	0.0658096	0	1	0	0	1	77	125200	1	1	0
1	1	0	0	0	0	0	30	0	0	1	0.112646	0.0658096	0	1	0	0	1	77	125200	1	1	0
0	0	0	0	0	0	20	40	0	125	1	0.112646	0.0658096	0	1	0	0	1	77	125200	1	1	0
1	1	0	0	0	0	0	30	0	0	1	0.694119	0.229619	0	1	1	0	0	17	454300	1	0	1
0	0	0	0	0	1	10	40	45	325	1	0.694119	0.229619	0	1	1	0	0	17	454300	1	0	1
1	1	0	0	0	0	0	30	0	0	1	0.694119	0.229619	0	1	1	0	0	17	454300	1	0	1
0	0	0	0	0	0	30	30	45	175	1	0.694119	0.229619	0	1	1	0	0	17	454300	1	0	1
1	1	0	0	0	0	0	30	0	0	1	0.694119	0.229619	0	1	1	0	0	17	454300	1	0	1
0	0	0	0	0	0	20	40	0	125	1	0.694119	0.229619	0	1	1	0	0	17	454300	1	0	1
0	1	0	0	0	0	0	30	0	0	0	1.96978	0.118172	0	0	0	0	1	29	868600	1	0	1
1	0	0	0	0	1	10	40	45	325	0	1.96978	0.118172	0	0	0	0	1	29	868600	1	0	1
1	1	0	0	0	0	0	30	0	0	0	1.96978	0.118172	0	0	0	0	1	29	868600	1	0	1
0	0	0	0	0	0	30	30	45	175	0	1.96978	0.118172	0	0	0	0	1	29	868600	1	0	1
0	1	0	0	0	0	0	30	0	0	0	1.96978	0.118172	0	0	0	0	1	29	868600	1	0	1
1	0	0	0	0	0	20	40	0	125	0	1.96978	0.118172	0	0	0	0	1	29	868600	1	0	1
0	1	0	0	0	0	0	30	0	0	0	0.130945	0.145306	0	0	0	0	1	65	239900	0	1	0
1	0	0	0	0	1	10	40	45	325	0	0.130945	0.145306	0	0	0	0	1	65	239900	0	1	0
1	1	0	0	0	0	0	30	0	0	0	0.130945	0.145306	0	0	0	0	1	65	239900	0	1	0
0	0	0	0	0	0	30	30	45	175	0	0.130945	0.145306	0	0	0	0	1	65	239900	0	1	0
1	1	0	0	0	0	0	30	0	0	0	0.130945	0.145306	0	0	0	0	1	65	239900	0	1	0
0	0	0	0	0	0	20	40	0	125	0	0.130945	0.145306	0	0	0	0	1	65	239900	0	1	0
1	1	0	0	0	0	0	30	0	0	0	0.286419	0.396861	0	0	0	0	0	71	177200	1	0	0
0	0	0	0	0	1	10	40	45	325	0	0.286419	0.396861	0	0	0	0	0	71	177200	1	0	0
1	1	0	0	0	0	0	30	0	0	0	0.286419	0.396861	0	0	0	0	0	71	177200	1	0	0
0	0	0	0	0	0	30	30	45	175	0	0.286419	0.396861	0	0	0	0	0	71	177200	1	0	0
1	1	0	0	0	0	0	30	0	0	0	0.286419	0.396861	0	0	0	0	0	71	177200	1	0	0
0	0	0	0	0	0	20	40	0	125	0	0.286419	0.396861	0	0	0	0	0	71	177200	1	0	0
1	1	0	0	0	0	0	30	0	0	0	0.154972	0.210476	0	1	0	0	1	71	215600	1	0	0
0	0	0	0	0	1	10	40	45	325	0	0.154972	0.210476	0	1	0	0	1	71	215600	1	0	0
1	1	0	0	0	0	0	30	0	0	0	0.154972	0.210476	0	1	0	0	1	71	215600	1	0	0
0	0	0	0	0	0	30	30	45	175	0	0.154972	0.210476	0	1	0	0	1	71	215600	1	0	0
1	1	0	0	0	0	0	30	0	0	0	0.154972	0.210476	0	1	0	0	1	71	215600	1	0	0
0	0	0	0	0	0	20	40	0	125	0	0.154972	0.210476	0	1	0	0	1	71	215600	1	0	0
1	1	0	0	0	0	0	30	0	0	1	1.01056	0.25137	0	1	1	0	0	3	596200	1	1	0
0	0	0	0	0	1	10	40	45	325	1	1.01056	0.25137	0	1	1	0	0	3	596200	1	1	0
1	1	0	0	0	0	0	30	0	0	1	1.01056	0.25137	0	1	1	0	0	3	596200	1	1	0
0	0	0	0	0	0	30	30	45	175	1	1.01056	0.25137	0	1	1	0	0	3	596200	1	1	0
1	1	0	0	0	0	0	30	0	0	1	1.01056	0.25137	0	1	1	0	0	3	596200	1	1	0
0	0	0	0	0	0	20	40	0	125	1	1.01056	0.25137	0	1	1	0	0	3	596200	1	1	0
0	1	0	0	0	0	0	30	0	0	0	0.356866	0.380145	0	0	0	0	1	67	329300	1	0	1
1	0	0	0	0	1	10	40	45	325	0	0.356866	0.380145	0	0	0	0	1	67	329300	1	0	1
0	1	0	0	0	0	0	30	0	0	0	0.356866	0.380145	0	0	0	0	1	67	329300	1	0	1
1	0	0	0	0	0	30	30	45	175	0	0.356866	0.380145	0	0	0	0	1	67	329300	1	0	1
0	1	0	0	0	0	0	30	0	0	0	0.356866	0.380145	0	0	0	0	1	67	329300	1	0	1
1	0	0	0	0	0	20	40	0	125	0	0.356866	0.380145	0	0	0	0	1	67	329300	1	0	1
0	1	0	0	0	0	0	30	0	0	0	0.144641	0.461269	0	0	1	0	0	24	244300	1	0	1
1	0	0	0	0	1	10	40	45	325	0	0.144641	0.461269	0	0	1	0	0	24	244300	1	0	1
0	1	0	0	0	0	0	30	0	0	0	0.144641	0.461269	0	0	1	0	0	24	244300	1	0	1
1	0	0	0	0	0	30	30	45	175	0	0.144641	0.461269	0	0	1	0	0	24	244300	1	0	1
0	1	0	0	0	0	0	30	0	0	0	0.144641	0.461269	0	0	1	0	0	24	244300	1	0	1
1	0	0	0	0	0	20	40	0	125	0	0.144641	0.461269	0	0	1	0	0	24	244300	1	0	1
0	1	0	0	0	0	0	30	0	0	1	0.133992	0.0534813	0	0	0	1	0	185	247400	1	0	1
1	0	0	0	0	1	10	40	45	325	1	0.133992	0.0534813	0	0	0	1	0	185	247400	1	0	1
0	1	0	0	0	0	0	30	0	0	1	0.133992	0.0534813	0	0	0	1	0	185	247400	1	0	1
1	0	0	0	0	0	30	30	45	175	1	0.133992	0.0534813	0	0	0	1	0	185	247400	1	0	1
0	1	0	0	0	0	0	30	0	0	1	0.133992	0.0534813	0	0	0	1	0	185	247400	1	0	1
1	0	0	0	0	0	20	40	0	125	1	0.133992	0.0534813	0	0	0	1	0	185	247400	1	0	1
0	1	0	0	0	0	0	30	0	0	0	0.117389	0.128405	0	0	0	0	1	24	300200	1	0	1
1	0	0	0	0	1	10	40	45	325	0	0.117389	0.128405	0	0	0	0	1	24	300200	1	0	1
0	1	0	0	0	0	0	30	0	0	0	0.117389	0.128405	0	0	0	0	1	24	300200	1	0	1
1	0	0	0	0	0	30	30	45	175	0	0.117389	0.128405	0	0	0	0	1	24	300200	1	0	1
0	1	0	0	0	0	0	30	0	0	0	0.117389	0.128405	0	0	0	0	1	24	300200	1	0	1
1	0	0	0	0	0	20	40	0	125	0	0.117389	0.128405	0	0	0	0	1	24	300200	1	0	1
1	1	0	0	0	0	0	30	0	0	0	0.119972	0.446953	0	1	1	1	0	73	131300	1	1	0
0	0	0	0	0	1	10	40	45	325	0	0.119972	0.446953	0	1	1	1	0	73	131300	1	1	0
1	1	0	0	0	0	0	30	0	0	0	0.119972	0.446953	0	1	1	1	0	73	131300	1	1	0
0	0	0	0	0	0	30	30	45	175	0	0.119972	0.446953	0	1	1	1	0	73	131300	1	1	0
1	1	0	0	0	0	0	30	0	0	0	0.119972	0.446953	0	1	1	1	0	73	131300	1	1	0
0	0	0	0	0	0	20	40	0	125	0	0.119972	0.446953	0	1	1	1	0	73	131300	1	1	0
0	1	0	0	0	0	0	30	0	0	0	1.2446	0.0949034	0	0	0	1	0	61	397000	1	1	0
1	0	0	0	0	1	10	40	45	325	0	1.2446	0.0949034	0	0	0	1	0	61	397000	1	1	0
0	1	0	0	0	0	0	30	0	0	0	1.2446	0.0949034	0	0	0	1	0	61	397000	1	1	0
1	0	0	0	0	0	30	30	45	175	0	1.2446	0.0949034	0	0	0	1	0	61	397000	1	1	0
0	1	0	0	0	0	0	30	0	0	0	1.2446	0.0949034	0	0	0	1	0	61	397000	1	1	0
1	0	0	0	0	0	20	40	0	125	0	1.2446	0.0949034	0	0	0	1	0	61	397000	1	1	0
1	1	0	0	0	0	0	30	0	0	6	1.11279	0.198298	1	0	0	1	1	14	730400	1	0	1
0	0	0	0	0	1	10	40	45	325	6	1.11279	0.198298	1	0	0	1	1	14	730400	1	0	1
1	1	0	0	0	0	0	30	0	0	6	1.11279	0.198298	1	0	0	1	1	14	730400	1	0	1
0	0	0	0	0	0	30	30	45	175	6	1.11279	0.198298	1	0	0	1	1	14	730400	1	0	1
1	1	0	0	0	0	0	30	0	0	6	1.11279	0.198298	1	0	0	1	1	14	730400	1	0	1
0	0	0	0	0	0	20	40	0	125	6	1.11279	0.198298	1	0	0	1	1	14	730400	1	0	1
1	1	0	0	0	0	0	30	0	0	1	0.168217	0.224752	0	1	0	0	1	55	200100	1	0	0
0	0	0	0	0	1	10	40	45	325	1	0.168217	0.224752	0	1	0	0	1	55	200100	1	0	0
1	1	0	0	0	0	0	30	0	0	1	0.168217	0.224752	0	1	0	0	1	55	200100	1	0	0
0	0	0	0	0	0	30	30	45	175	1	0.168217	0.224752	0	1	0	0	1	55	200100	1	0	0
1	1	0	0	0	0	0	30	0	0	1	0.168217	0.224752	0	1	0	0	1	55	200100	1	0	0
0	0	0	0	0	0	20	40	0	125	1	0.168217	0.224752	0	1	0	0	1	55	200100	1	0	0
1	1	0	0	0	0	0	30	0	0	0	0.130761	0.166298	0	0	0	0	1	68	156000	0	0	0
0	0	0	0	0	1	10	40	45	325	0	0.130761	0.166298	0	0	0	0	1	68	156000	0	0	0
1	1	0	0	0	0	0	30	0	0	0	0.130761	0.166298	0	0	0	0	1	68	156000	0	0	0
0	0	0	0	0	0	30	30	45	175	0	0.130761	0.166298	0	0	0	0	1	68	156000	0	0	0
0	1	0	0	0	0	0	30	0	0	0	0.130761	0.166298	0	0	0	0	1	68	156000	0	0	0
1	0	0	0	0	0	20	40	0	125	0	0.130761	0.166298	0	0	0	0	1	68	156000	0	0	0
1	1	0	0	0	0	0	30	0	0	4	0.250077	0.165016	0	1	0	0	0	67	168300	1	1	0
0	0	0	0	0	1	10	40	45	325	4	0.250077	0.165016	0	1	0	0	0	67	168300	1	1	0
1	1	0	0	0	0	0	30	0	0	4	0.250077	0.165016	0	1	0	0	0	67	168300	1	1	0
0	0	0	0	0	0	30	30	45	175	4	0.250077	0.165016	0	1	0	0	0	67	168300	1	1	0
1	1	0	0	0	0	0	30	0	0	4	0.250077	0.165016	0	1	0	0	0	67	168300	1	1	0
0	0	0	0	0	0	20	40	0	125	4	0.250077	0.165016	0	1	0	0	0	67	168300	1	1	0
0	1	0	0	0	0	0	30	0	0	7	1.73807	0.2697	1	0	0	0	0	14	486200	0	1	0
1	0	0	0	0	1	10	40	45	325	7	1.73807	0.2697	1	0	0	0	0	14	486200	0	1	0
0	1	0	0	0	0	0	30	0	0	7	1.73807	0.2697	1	0	0	0	0	14	486200	0	1	0
1	0	0	0	0	0	30	30	45	175	7	1.73807	0.2697	1	0	0	0	0	14	486200	0	1	0
0	1	0	0	0	0	0	30	0	0	7	1.73807	0.2697	1	0	0	0	0	14	486200	0	1	0
1	0	0	0	0	0	20	40	0	125	7	1.73807	0.2697	1	0	0	0	0	14	486200	0	1	0
1	1	0	0	0	0	0	30	0	0	0	1.22706	0.0803507	0	0	1	0	0	36	250000	1	0	1
0	0	0	0	0	1	10	40	45	325	0	1.22706	0.0803507	0	0	1	0	0	36	250000	1	0	1
1	1	0	0	0	0	0	30	0	0	0	1.22706	0.0803507	0	0	1	0	0	36	250000	1	0	1
0	0	0	0	0	0	30	30	45	175	0	1.22706	0.0803507	0	0	1	0	0	36	250000	1	0	1
1	1	0	0	0	0	0	30	0	0	0	1.22706	0.0803507	0	0	1	0	0	36	250000	1	0	1
0	0	0	0	0	0	20	40	0	125	0	1.22706	0.0803507	0	0	1	0	0	36	250000	1	0	1
1	1	0	0	0	0	0	30	0	0	1	0.144463	0.307892	0	0	0	0	0	82	147900	0	0	0
0	0	0	0	0	1	10	40	45	325	1	0.144463	0.307892	0	0	0	0	0	82	147900	0	0	0
1	1	0	0	0	0	0	30	0	0	1	0.144463	0.307892	0	0	0	0	0	82	147900	0	0	0
0	0	0	0	0	0	30	30	45	175	1	0.144463	0.307892	0	0	0	0	0	82	147900	0	0	0
1	1	0	0	0	0	0	30	0	0	1	0.144463	0.307892	0	0	0	0	0	82	147900	0	0	0
0	0	0	0	0	0	20	40	0	125	1	0.144463	0.307892	0	0	0	0	0	82	147900	0	0	0
1	1	0	0	0	0	0	30	0	0	4	0.165688	0.223709	1	0	0	0	0	50	248600	1	1	0
0	0	0	0	0	1	10	40	45	325	4	0.165688	0.223709	1	0	0	0	0	50	248600	1	1	0
0	1	0	0	0	0	0	30	0	0	4	0.165688	0.223709	1	0	0	0	0	50	248600	1	1	0
1	0	0	0	0	0	30	30	45	175	4	0.165688	0.223709	1	0	0	0	0	50	248600	1	1	0
0	1	0	0	0	0	0	30	0	0	4	0.165688	0.223709	1	0	0	0	0	50	248600	1	1	0
1	0	0	0	0	0	20	40	0	125	4	0.165688	0.223709	1	0	0	0	0	50	248600	1	1	0
0	1	0	0	0	0	0	30	0	0	0	1.26005	0.133942	0	0	0	0	1	65	186700	1	0	0
1	0	0	0	0	1	10	40	45	325	0	1.26005	0.133942	0	0	0	0	1	65	186700	1	0	0
0	1	0	0	0	0	0	30	0	0	0	1.26005	0.133942	0	0	0	0	1	65	186700	1	0	0
1	0	0	0	0	0	30	30	45	175	0	1.26005	0.133942	0	0	0	0	1	65	186700	1	0	0
1	1	0	0	0	0	0	30	0	0	0	1.26005	0.133942	0	0	0	0	1	65	186700	1	0	0
0	0	0	0	0	0	20	40	0	125	0	1.26005	0.133942	0	0	0	0	1	65	186700	1	0	0
0	1	0	0	0	0	0	30	0	0	2	0.203881	0.472682	0	1	0	1	1	47	238600	1	1	0
1	0	0	0	0	1	10	40	45	325	2	0.203881	0.472682	0	1	0	1	1	47	238600	1	1	0
0	1	0	0	0	0	0	30	0	0	2	0.203881	0.472682	0	1	0	1	1	47	238600	1	1	0
1	0	0	0	0	0	30	30	45	175	2	0.203881	0.472682	0	1	0	1	1	47	238600	1	1	0
0	1	0	0	0	0	0	30	0	0	2	0.203881	0.472682	0	1	0	1	1	47	238600	1	1	0
1	0	0	0	0	0	20	40	0	125	2	0.203881	0.472682	0	1	0	1	1	47	238600	1	1	0
0	1	0	0	0	0	0	30	0	0	0	0.162737	0.15488	0	0	0	1	1	94	272600	0	0	1
1	0	0	0	0	1	10	40	45	325	0	0.162737	0.15488	0	0	0	1	1	94	272600	0	0	1
1	1	0	0	0	0	0	30	0	0	0	0.162737	0.15488	0	0	0	1	1	94	272600	0	0	1
0	0	0	0	0	0	30	30	45	175	0	0.162737	0.15488	0	0	0	1	1	94	272600	0	0	1
0	1	0	0	0	0	0	30	0	0	0	0.162737	0.15488	0	0	0	1	1	94	272600	0	0	1
1	0	0	0	0	0	20	40	0	125	0	0.162737	0.15488	0	0	0	1	1	94	272600	0	0	1
0	1	0	0	0	0	0	30	0	0	0	0.523482	0.183152	0	0	0	0	1	72	319800	0	1	0
1	0	0	0	0	1	10	40	45	325	0	0.523482	0.183152	0	0	0	0	1	72	319800	0	1	0
0	1	0	0	0	0	0	30	0	0	0	0.523482	0.183152	0	0	0	0	1	72	319800	0	1	0
1	0	0	0	0	0	30	30	45	175	0	0.523482	0.183152	0	0	0	0	1	72	319800	0	1	0
0	1	0	0	0	0	0	30	0	0	0	0.523482	0.183152	0	0	0	0	1	72	319800	0	1	0
1	0	0	0	0	0	20	40	0	125	0	0.523482	0.183152	0	0	0	0	1	72	319800	0	1	0
1	1	0	0	0	0	0	30	0	0	0	1.02865	0.0196983	0	0	0	0	1	43	424800	1	0	1
0	0	0	0	0	1	10	40	45	325	0	1.02865	0.0196983	0	0	0	0	1	43	424800	1	0	1
1	1	0	0	0	0	0	30	0	0	0	1.02865	0.0196983	0	0	0	0	1	43	424800	1	0	1
0	0	0	0	0	0	30	30	45	175	0	1.02865	0.0196983	0	0	0	0	1	43	424800	1	0	1
1	1	0	0	0	0	0	30	0	0	0	1.02865	0.0196983	0	0	0	0	1	43	424800	1	0	1
0	0	0	0	0	0	20	40	0	125	0	1.02865	0.0196983	0	0	0	0	1	43	424800	1	0	1
0	1	0	0	0	0	0	30	0	0	0	0.153285	0.245033	0	0	0	0	1	48	254000	0	0	0
1	0	0	0	0	1	10	40	45	325	0	0.153285	0.245033	0	0	0	0	1	48	254000	0	0	0
0	1	0	0	0	0	0	30	0	0	0	0.153285	0.245033	0	0	0	0	1	48	254000	0	0	0
1	0	0	0	0	0	30	30	45	175	0	0.153285	0.245033	0	0	0	0	1	48	254000	0	0	0
0	1	0	0	0	0	0	30	0	0	0	0.153285	0.245033	0	0	0	0	1	48	254000	0	0	0
1	0	0	0	0	0	20	40	0	125	0	0.153285	0.245033	0	0	0	0	1	48	254000	0	0	0
0	1	0	0	0	0	0	30	0	0	2	0.212975	0.0788974	1	1	0	0	0	56	334800	1	1	0
1	0	0	0	0	1	10	40	45	325	2	0.212975	0.0788974	1	1	0	0	0	56	334800	1	1	0
0	1	0	0	0	0	0	30	0	0	2	0.212975	0.0788974	1	1	0	0	0	56	334800	1	1	0
1	0	0	0	0	0	30	30	45	175	2	0.212975	0.0788974	1	1	0	0	0	56	334800	1	1	0
0	1	0	0	0	0	0	30	0	0	2	0.212975	0.0788974	1	1	0	0	0	56	334800	1	1	0
1	0	0	0	0	0	20	40	0	125	2	0.212975	0.0788974	1	1	0	0	0	56	334800	1	1	0
0	1	0	0	0	0	0	30	0	0	6	0.136562	0.296754	0	1	0	0	0	84	199100	1	0	0
1	0	0	0	0	1	10	40	45	325	6	0.136562	0.296754	0	1	0	0	0	84	199100	1	0	0
0	1	0	0	0	0	0	30	0	0	6	0.136562	0.296754	0	1	0	0	0	84	199100	1	0	0
1	0	0	0	0	0	30	30	45	175	6	0.136562	0.296754	0	1	0	0	0	84	199100	1	0	0
1	1	0	0	0	0	0	30	0	0	6	0.136562	0.296754	0	1	0	0	0	84	199100	1	0	0
0	0	0	0	0	0	20	40	0	125	6	0.136562	0.296754	0	1	0	0	0	84	199100	1	0	0
1	1	0	0	0	0	0	30	0	0	0	0.421832	0.486792	0	0	0	0	1	67	252100	1	0	1
0	0	0	0	0	1	10	40	45	325	0	0.421832	0.486792	0	0	0	0	1	67	252100	1	0	1
1	1	0	0	0	0	0	30	0	0	0	0.421832	0.486792	0	0	0	0	1	67	252100	1	0	1
0	0	0	0	0	0	30	30	45	175	0	0.421832	0.486792	0	0	0	0	1	67	252100	1	0	1
1	1	0	0	0	0	0	30	0	0	0	0.421832	0.486792	0	0	0	0	1	67	252100	1	0	1
0	0	0	0	0	0	20	40	0	125	0	0.421832	0.486792	0	0	0	0	1	67	252100	1	0	1
1	1	0	0	0	0	0	30	0	0	0	0.205524	0.175539	0	0	0	0	1	57	350100	0	0	1
0	0	0	0	0	1	10	40	45	325	0	0.205524	0.175539	0	0	0	0	1	57	350100	0	0	1
1	1	0	0	0	0	0	30	0	0	0	0.205524	0.175539	0	0	0	0	1	57	350100	0	0	1
0	0	0	0	0	0	30	30	45	175	0	0.205524	0.175539	0	0	0	0	1	57	350100	0	0	1
0	1	0	0	0	0	0	30	0	0	0	0.205524	0.175539	0	0	0	0	1	57	350100	0	0	1
1	0	0	0	0	0	20	40	0	125	0	0.205524	0.175539	0	0	0	0	1	57	350100	0	0	1
0	1	0	0	0	0	0	30	0	0	5	0.274423	0.670838	1	0	0	1	0	48	263300	1	0	1
1	0	0	0	0	1	10	40	45	325	5	0.274423	0.670838	1	0	0	1	0	48	263300	1	0	1
0	1	0	0	0	0	0	30	0	0	5	0.274423	0.670838	1	0	0	1	0	48	263300	1	0	1
1	0	0	0	0	0	30	30	45	175	5	0.274423	0.670838	1	0	0	1	0	48	263300	1	0	1
0	1	0	0	0	0	0	30	0	0	5	0.274423	0.670838	1	0	0	1	0	48	263300	1	0	1
1	0	0	0	0	0	20	40	0	125	5	0.274423	0.670838	1	0	0	1	0	48	263300	1	0	1
1	1	0	0	0	0	0	30	0	0	3	0.411342	0.380262	0	1	0	0	0	45	288600	0	1	0
0	0	0	0	0	1	10	40	45	325	3	0.411342	0.380262	0	1	0	0	0	45	288600	0	1	0
0	1	0	0	0	0	0	30	0	0	3	0.411342	0.380262	0	1	0	0	0	45	288600	0	1	0
1	0	0	0	0	0	30	30	45	175	3	0.411342	0.380262	0	1	0	0	0	45	288600	0	1	0
0	1	0	0	0	0	0	30	0	0	3	0.411342	0.380262	0	1	0	0	0	45	288600	0	1	0
1	0	0	0	0	0	20	40	0	125	3	0.411342	0.380262	0	1	0	0	0	45	288600	0	1	0
1	1	0	0	0	0	0	30	0	0	0	0.223729	0.347914	0	0	0	0	1	63	210500	0	0	1
0	0	0	0	0	1	10	40	45	325	0	0.223729	0.347914	0	0	0	0	1	63	210500	0	0	1
0	1	0	0	0	0	0	30	0	0	0	0.223729	0.347914	0	0	0	0	1	63	210500	0	0	1
1	0	0	0	0	0	30	30	45	175	0	0.223729	0.347914	0	0	0	0	1	63	210500	0	0	1
0	1	0	0	0	0	0	30	0	0	0	0.223729	0.347914	0	0	0	0	1	63	210500	0	0	1
1	0	0	0	0	0	20	40	0	125	0	0.223729	0.347914	0	0	0	0	1	63	210500	0	0	1
0	1	0	0	0	0	0	30	0	0	2	0.179588	0.350869	0	1	0	0	1	23	373400	0	0	1
1	0	0	0	0	1	10	40	45	325	2	0.179588	0.350869	0	1	0	0	1	23	373400	0	0	1
0	1	0	0	0	0	0	30	0	0	2	0.179588	0.350869	0	1	0	0	1	23	373400	0	0	1
1	0	0	0	0	0	30	30	45	175	2	0.179588	0.350869	0	1	0	0	1	23	373400	0	0	1
0	1	0	0	0	0	0	30	0	0	2	0.179588	0.350869	0	1	0	0	1	23	373400	0	0	1
1	0	0	0	0	0	20	40	0	125	2	0.179588	0.350869	0	1	0	0	1	23	373400	0	0	1
1	1	0	0	0	0	0	30	0	0	6	0.159668	0.444167	1	0	0	0	0	67	166500	1	1	0
0	0	0	0	0	1	10	40	45	325	6	0.159668	0.444167	1	0	0	0	0	67	166500	1	1	0
1	1	0	0	0	0	0	30	0	0	6	0.159668	0.444167	1	0	0	0	0	67	166500	1	1	0
0	0	0	0	0	0	30	30	45	175	6	0.159668	0.444167	1	0	0	0	0	67	166500	1	1	0
1	1	0	0	0	0	0	30	0	0	6	0.159668	0.444167	1	0	0	0	0	67	166500	1	1	0
0	0	0	0	0	0	20	40	0	125	6	0.159668	0.444167	1	0	0	0	0	67	166500	1	1	0
1	1	0	0	0	0	0	30	0	0	0	0.117176	0.463946	0	0	0	0	0	53	130000	0	0	0
0	0	0	0	0	1	10	40	45	325	0	0.117176	0.463946	0	0	0	0	0	53	130000	0	0	0
1	1	0	0	0	0	0	30	0	0	0	0.117176	0.463946	0	0	0	0	0	53	130000	0	0	0
0	0	0	0	0	0	30	30	45	175	0	0.117176	0.463946	0	0	0	0	0	53	130000	0	0	0
1	1	0	0	0	0	0	30	0	0	0	0.117176	0.463946	0	0	0	0	0	53	130000	0	0	0
0	0	0	0	0	0	20	40	0	125	0	0.117176	0.463946	0	0	0	0	0	53	130000	0	0	0
1	1	0	0	0	0	0	30	0	0	0	3.15205	0.0341019	0	0	0	0	1	67	377700	1	1	0
0	0	0	0	0	1	10	40	45	325	0	3.15205	0.0341019	0	0	0	0	1	67	377700	1	1	0
1	1	0	0	0	0	0	30	0	0	0	3.15205	0.0341019	0	0	0	0	1	67	377700	1	1	0
0	0	0	0	0	0	30	30	45	175	0	3.15205	0.0341019	0	0	0	0	1	67	377700	1	1	0
1	1	0	0	0	0	0	30	0	0	0	3.15205	0.0341019	0	0	0	0	1	67	377700	1	1	0
0	0	0	0	0	0	20	40	0	125	0	3.15205	0.0341019	0	0	0	0	1	67	377700	1	1	0
1	1	0	0	0	0	0	30	0	0	0	1.81101	0.200713	0	0	0	0	0	33	313500	1	0	1
0	0	0	0	0	1	10	40	45	325	0	1.81101	0.200713	0	0	0	0	0	33	313500	1	0	1
1	1	0	0	0	0	0	30	0	0	0	1.81101	0.200713	0	0	0	0	0	33	313500	1	0	1
0	0	0	0	0	0	30	30	45	175	0	1.81101	0.200713	0	0	0	0	0	33	313500	1	0	1
1	1	0	0	0	0	0	30	0	0	0	1.81101	0.200713	0	0	0	0	0	33	313500	1	0	1
0	0	0	0	0	0	20	40	0	125	0	1.81101	0.200713	0	0	0	0	0	33	313500	1	0	1
0	1	0	0	0	0	0	30	0	0	1	0.568253	0.413108	0	1	0	0	1	56	305300	1	0	1
1	0	0	0	0	1	10	40	45	325	1	0.568253	0.413108	0	1	0	0	1	56	305300	1	0	1
0	1	0	0	0	0	0	30	0	0	1	0.568253	0.413108	0	1	0	0	1	56	305300	1	0	1
1	0	0	0	0	0	30	30	45	175	1	0.568253	0.413108	0	1	0	0	1	56	305300	1	0	1
0	1	0	0	0	0	0	30	0	0	1	0.568253	0.413108	0	1	0	0	1	56	305300	1	0	1
1	0	0	0	0	0	20	40	0	125	1	0.568253	0.413108	0	1	0	0	1	56	305300	1	0	1
0	1	0	0	0	0	0	30	0	0	1	0.255871	0.544678	0	1	0	0	1	63	286000	1	1	0
1	0	0	0	0	1	10	40	45	325	1	0.255871	0.544678	0	1	0	0	1	63	286000	1	1	0
0	1	0	0	0	0	0	30	0	0	1	0.255871	0.544678	0	1	0	0	1	63	286000	1	1	0
1	0	0	0	0	0	30	30	45	175	1	0.255871	0.544678	0	1	0	0	1	63	286000	1	1	0
0	1	0	0	0	0	0	30	0	0	1	0.255871	0.544678	0	1	0	0	1	63	286000	1	1	0
1	0	0	0	0	0	20	40	0	125	1	0.255871	0.544678	0	1	0	0	1	63	286000	1	1	0
0	1	0	0	0	0	0	30	0	0	10	1.36053	0.19234	1	0	0	1	1	15	1023200	1	0	1
1	0	0	0	0	1	10	40	45	325	10	1.36053	0.19234	1	0	0	1	1	15	1023200	1	0	1
0	1	0	0	0	0	0	30	0	0	10	1.36053	0.19234	1	0	0	1	1	15	1023200	1	0	1
1	0	0	0	0	0	30	30	45	175	10	1.36053	0.19234	1	0	0	1	1	15	1023200	1	0	1
0	1	0	0	0	0	0	30	0	0	10	1.36053	0.19234	1	0	0	1	1	15	1023200	1	0	1
1	0	0	0	0	0	20	40	0	125	10	1.36053	0.19234	1	0	0	1	1	15	1023200	1	0	1
0	1	0	0	0	0	0	30	0	0	0	0.155316	0.190919	0	0	0	1	1	80	170300	0	0	1
1	0	0	0	0	1	10	40	45	325	0	0.155316	0.190919	0	0	0	1	1	80	170300	0	0	1
0	1	0	0	0	0	0	30	0	0	0	0.155316	0.190919	0	0	0	1	1	80	170300	0	0	1
1	0	0	0	0	0	30	30	45	175	0	0.155316	0.190919	0	0	0	1	1	80	170300	0	0	1
0	1	0	0	0	0	0	30	0	0	0	0.155316	0.190919	0	0	0	1	1	80	170300	0	0	1
1	0	0	0	0	0	20	40	0	125	0	0.155316	0.190919	0	0	0	1	1	80	170300	0	0	1
1	1	0	0	0	0	0	30	0	0	1	0.2073	0.351645	0	1	0	1	1	63	254200	0	1	0
0	0	0	0	0	1	10	40	45	325	1	0.2073	0.351645	0	1	0	1	1	63	254200	0	1	0
0	1	0	0	0	0	0	30	0	0	1	0.2073	0.351645	0	1	0	1	1	63	254200	0	1	0
1	0	0	0	0	0	30	30	45	175	1	0.2073	0.351645	0	1	0	1	1	63	254200	0	1	0
0	1	0	0	0	0	0	30	0	0	1	0.2073	0.351645	0	1	0	1	1	63	254200	0	1	0
1	0	0	0	0	0	20	40	0	125	1	0.2073	0.351645	0	1	0	1	1	63	254200	0	1	0
1	1	0	0	0	0	0	30	0	0	0	0.264337	0.377665	0	0	0	0	1	85	161300	0	1	0
0	0	0	0	0	1	10	40	45	325	0	0.264337	0.377665	0	0	0	0	1	85	161300	0	1	0
1	1	0	0	0	0	0	30	0	0	0	0.264337	0.377665	0	0	0	0	1	85	161300	0	1	0
0	0	0	0	0	0	30	30	45	175	0	0.264337	0.377665	0	0	0	0	1	85	161300	0	1	0
1	1	0	0	0	0	0	30	0	0	0	0.264337	0.377665	0	0	0	0	1	85	161300	0	1	0
0	0	0	0	0	0	20	40	0	125	0	0.264337	0.377665	0	0	0	0	1	85	161300	0	1	0
1	1	0	0	0	0	0	30	0	0	2	0.196504	0.213776	1	0	0	1	1	62	374600	1	1	0
0	0	0	0	0	1	10	40	45	325	2	0.196504	0.213776	1	0	0	1	1	62	374600	1	1	0
1	1	0	0	0	0	0	30	0	0	2	0.196504	0.213776	1	0	0	1	1	62	374600	1	1	0
0	0	0	0	0	0	30	30	45	175	2	0.196504	0.213776	1	0	0	1	1	62	374600	1	1	0
1	1	0	0	0	0	0	30	0	0	2	0.196504	0.213776	1	0	0	1	1	62	374600	1	1	0
0	0	0	0	0	0	20	40	0	125	2	0.196504	0.213776	1	0	0	1	1	62	374600	1	1	0
0	1	0	0	0	0	0	30	0	0	2	0.197594	0.37142	1	0	0	0	0	56	342000	1	0	1
1	0	0	0	0	1	10	40	45	325	2	0.197594	0.37142	1	0	0	0	0	56	342000	1	0	1
1	1	0	0	0	0	0	30	0	0	2	0.197594	0.37142	1	0	0	0	0	56	342000	1	0	1
0	0	0	0	0	0	30	30	45	175	2	0.197594	0.37142	1	0	0	0	0	56	342000	1	0	1
1	1	0	0	0	0	0	30	0	0	2	0.197594	0.37142	1	0	0	0	0	56	342000	1	0	1
0	0	0	0	0	0	20	40	0	125	2	0.197594	0.37142	1	0	0	0	0	56	342000	1	0	1
0	1	0	0	0	0	0	30	0	0	3	0.144354	0.320106	0	1	0	0	1	39	228300	1	1	0
1	0	0	0	0	1	10	40	45	325	3	0.144354	0.320106	0	1	0	0	1	39	228300	1	1	0
0	1	0	0	0	0	0	30	0	0	3	0.144354	0.320106	0	1	0	0	1	39	228300	1	1	0
1	0	0	0	0	0	30	30	45	175	3	0.144354	0.320106	0	1	0	0	1	39	228300	1	1	0
0	1	0	0	0	0	0	30	0	0	3	0.144354	0.320106	0	1	0	0	1	39	228300	1	1	0
1	0	0	0	0	0	20	40	0	125	3	0.144354	0.320106	0	1	0	0	1	39	228300	1	1	0
0	1	0	0	0	0	0	30	0	0	5	0.229677	0.568065	1	0	0	0	0	63	170700	1	0	0
1	0	0	0	0	1	10	40	45	325	5	0.229677	0.568065	1	0	0	0	0	63	170700	1	0	0
1	1	0	0	0	0	0	30	0	0	5	0.229677	0.568065	1	0	0	0	0	63	170700	1	0	0
0	0	0	0	0	0	30	30	45	175	5	0.229677	0.568065	1	0	0	0	0	63	170700	1	0	0
1	1	0	0	0	0	0	30	0	0	5	0.229677	0.568065	1	0	0	0	0	63	170700	1	0	0
0	0	0	0	0	0	20	40	0	125	5	0.229677	0.568065	1	0	0	0	0	63	170700	1	0	0
0	1	0	0	0	0	0	30	0	0	17	0.235733	0.319714	0	0	0	0	0	51	202300	0	1	0
1	0	0	0	0	1	10	40	45	325	17	0.235733	0.319714	0	0	0	0	0	51	202300	0	1	0
0	1	0	0	0	0	0	30	0	0	17	0.235733	0.319714	0	0	0	0	0	51	202300	0	1	0
1	0	0	0	0	0	30	30	45	175	17	0.235733	0.319714	0	0	0	0	0	51	202300	0	1	0
0	1	0	0	0	0	0	30	0	0	17	0.235733	0.319714	0	0	0	0	0	51	202300	0	1	0
1	0	0	0	0	0	20	40	0	125	17	0.235733	0.319714	0	0	0	0	0	51	202300	0	1	0
0	1	0	0	0	0	0	30	0	0	0	0.147231	0.58239	0	0	0	1	0	40	276000	1	0	1
1	0	0	0	0	1	10	40	45	325	0	0.147231	0.58239	0	0	0	1	0	40	276000	1	0	1
0	1	0	0	0	0	0	30	0	0	0	0.147231	0.58239	0	0	0	1	0	40	276000	1	0	1
1	0	0	0	0	0	30	30	45	175	0	0.147231	0.58239	0	0	0	1	0	40	276000	1	0	1
0	1	0	0	0	0	0	30	0	0	0	0.147231	0.58239	0	0	0	1	0	40	276000	1	0	1
1	0	0	0	0	0	20	40	0	125	0	0.147231	0.58239	0	0	0	1	0	40	276000	1	0	1
1	1	0	0	0	0	0	30	0	0	0	0.137735	0.15429	0	0	0	0	1	89	164300	1	0	0
0	0	0	0	0	1	10	40	45	325	0	0.137735	0.15429	0	0	0	0	1	89	164300	1	0	0
1	1	0	0	0	0	0	30	0	0	0	0.137735	0.15429	0	0	0	0	1	89	164300	1	0	0
0	0	0	0	0	0	30	30	45	175	0	0.137735	0.15429	0	0	0	0	1	89	164300	1	0	0
1	1	0	0	0	0	0	30	0	0	0	0.137735	0.15429	0	0	0	0	1	89	164300	1	0	0
0	0	0	0	0	0	20	40	0	125	0	0.137735	0.15429	0	0	0	0	1	89	164300	1	0	0
1	1	0	0	0	0	0	30	0	0	1	0.348047	0.571532	0	1	0	0	0	74	195200	1	0	0
0	0	0	0	0	1	10	40	45	325	1	0.348047	0.571532	0	1	0	0	0	74	195200	1	0	0
1	1	0	0	0	0	0	30	0	0	1	0.348047	0.571532	0	1	0	0	0	74	195200	1	0	0
0	0	0	0	0	0	30	30	45	175	1	0.348047	0.571532	0	1	0	0	0	74	195200	1	0	0
1	1	0	0	0	0	0	30	0	0	1	0.348047	0.571532	0	1	0	0	0	74	195200	1	0	0
0	0	0	0	0	0	20	40	0	125	1	0.348047	0.571532	0	1	0	0	0	74	195200	1	0	0
0	1	0	0	0	0	0	30	0	0	0	0.144098	0.324105	0	0	0	0	0	51	195600	1	0	0
1	0	0	0	0	1	10	40	45	325	0	0.144098	0.324105	0	0	0	0	0	51	195600	1	0	0
0	1	0	0	0	0	0	30	0	0	0	0.144098	0.324105	0	0	0	0	0	51	195600	1	0	0
1	0	0	0	0	0	30	30	45	175	0	0.144098	0.324105	0	0	0	0	0	51	195600	1	0	0
0	1	0	0	0	0	0	30	0	0	0	0.144098	0.324105	0	0	0	0	0	51	195600	1	0	0
1	0	0	0	0	0	20	40	0	125	0	0.144098	0.324105	0	0	0	0	0	51	195600	1	0	0
1	1	0	0	0	0	0	30	0	0	0	0.103563	0.243377	0	0	0	0	0	65	130300	0	0	1
0	0	0	0	0	1	10	40	45	325	0	0.103563	0.243377	0	0	0	0	0	65	130300	0	0	1
1	1	0	0	0	0	0	30	0	0	0	0.103563	0.243377	0	0	0	0	0	65	130300	0	0	1
0	0	0	0	0	0	30	30	45	175	0	0.103563	0.243377	0	0	0	0	0	65	130300	0	0	1
1	1	0	0	0	0	0	30	0	0	0	0.103563	0.243377	0	0	0	0	0	65	130300	0	0	1
0	0	0	0	0	0	20	40	0	125	0	0.103563	0.243377	0	0	0	0	0	65	130300	0	0	1
0	1	0	0	0	0	0	30	0	0	1	0.161634	0.573299	0	1	0	0	0	51	263100	1	0	1
1	0	0	0	0	1	10	40	45	325	1	0.161634	0.573299	0	1	0	0	0	51	263100	1	0	1
1	1	0	0	0	0	0	30	0	0	1	0.161634	0.573299	0	1	0	0	0	51	263100	1	0	1
0	0	0	0	0	0	30	30	45	175	1	0.161634	0.573299	0	1	0	0	0	51	263100	1	0	1
1	1	0	0	0	0	0	30	0	0	1	0.161634	0.573299	0	1	0	0	0	51	263100	1	0	1
0	0	0	0	0	0	20	40	0	125	1	0.161634	0.573299	0	1	0	0	0	51	263100	1	0	1
1	1	0	0	0	0	0	30	0	0	2	0.131415	0.526498	1	1	0	0	0	19	254200	1	0	0
0	0	0	0	0	1	10	40	45	325	2	0.131415	0.526498	1	1	0	0	0	19	254200	1	0	0
1	1	0	0	0	0	0	30	0	0	2	0.131415	0.526498	1	1	0	0	0	19	254200	1	0	0
0	0	0	0	0	0	30	30	45	175	2	0.131415	0.526498	1	1	0	0	0	19	254200	1	0	0
1	1	0	0	0	0	0	30	0	0	2	0.131415	0.526498	1	1	0	0	0	19	254200	1	0	0
0	0	0	0	0	0	20	40	0	125	2	0.131415	0.526498	1	1	0	0	0	19	254200	1	0	0
0	1	0	0	0	0	0	30	0	0	0	2.96657	0.110785	0	0	0	0	1	33	492200	1	1	0
1	0	0	0	0	1	10	40	45	325	0	2.96657	0.110785	0	0	0	0	1	33	492200	1	1	0
0	1	0	0	0	0	0	30	0	0	0	2.96657	0.110785	0	0	0	0	1	33	492200	1	1	0
1	0	0	0	0	0	30	30	45	175	0	2.96657	0.110785	0	0	0	0	1	33	492200	1	1	0
0	1	0	0	0	0	0	30	0	0	0	2.96657	0.110785	0	0	0	0	1	33	492200	1	1	0
1	0	0	0	0	0	20	40	0	125	0	2.96657	0.110785	0	0	0	0	1	33	492200	1	1	0
1	1	0	0	0	0	0	30	0	0	1	0.287653	0.457868	0	0	0	1	1	70	338800	1	0	0
0	0	0	0	0	1	10	40	45	325	1	0.287653	0.457868	0	0	0	1	1	70	338800	1	0	0
1	1	0	0	0	0	0	30	0	0	1	0.287653	0.457868	0	0	0	1	1	70	338800	1	0	0
0	0	0	0	0	0	30	30	45	175	1	0.287653	0.457868	0	0	0	1	1	70	338800	1	0	0
1	1	0	0	0	0	0	30	0	0	1	0.287653	0.457868	0	0	0	1	1	70	338800	1	0	0
0	0	0	0	0	0	20	40	0	125	1	0.287653	0.457868	0	0	0	1	1	70	338800	1	0	0
0	1	0	0	0	0	0	30	0	0	0	0.260498	0.215329	0	0	0	0	1	38	315300	1	0	0
1	0	0	0	0	1	10	40	45	325	0	0.260498	0.215329	0	0	0	0	1	38	315300	1	0	0
0	1	0	0	0	0	0	30	0	0	0	0.260498	0.215329	0	0	0	0	1	38	315300	1	0	0
1	0	0	0	0	0	30	30	45	175	0	0.260498	0.215329	0	0	0	0	1	38	315300	1	0	0
0	1	0	0	0	0	0	30	0	0	0	0.260498	0.215329	0	0	0	0	1	38	315300	1	0	0
1	0	0	0	0	0	20	40	0	125	0	0.260498	0.215329	0	0	0	0	1	38	315300	1	0	0
0	1	0	0	0	0	0	30	0	0	0	1.13478	0.605364	0	0	1	1	1	17	976800	0	0	1
1	0	0	0	0	1	10	40	45	325	0	1.13478	0.605364	0	0	1	1	1	17	976800	0	0	1
0	1	0	0	0	0	0	30	0	0	0	1.13478	0.605364	0	0	1	1	1	17	976800	0	0	1
1	0	0	0	0	0	30	30	45	175	0	1.13478	0.605364	0	0	1	1	1	17	976800	0	0	1
0	1	0	0	0	0	0	30	0	0	0	1.13478	0.605364	0	0	1	1	1	17	976800	0	0	1
1	0	0	0	0	0	20	40	0	125	0	1.13478	0.605364	0	0	1	1	1	17	976800	0	0	1
0	1	0	0	0	0	0	30	0	0	6	0.187007	0.669933	1	0	0	1	1	54	282000	0	0	0
1	0	0	0	0	1	10	40	45	325	6	0.187007	0.669933	1	0	0	1	1	54	282000	0	0	0
0	1	0	0	0	0	0	30	0	0	6	0.187007	0.669933	1	0	0	1	1	54	282000	0	0	0
1	0	0	0	0	0	30	30	45	175	6	0.187007	0.669933	1	0	0	1	1	54	282000	0	0	0
1	1	0	0	0	0	0	30	0	0	6	0.187007	0.669933	1	0	0	1	1	54	282000	0	0	0
0	0	0	0	0	0	20	40	0	125	6	0.187007	0.669933	1	0	0	1	1	54	282000	0	0	0
1	1	0	0	0	0	0	30	0	0	0	0.13304	0.58879	0	0	0	0	0	58	155100	1	0	0
0	0	0	0	0	1	10	40	45	325	0	0.13304	0.58879	0	0	0	0	0	58	155100	1	0	0
1	1	0	0	0	0	0	30	0	0	0	0.13304	0.58879	0	0	0	0	0	58	155100	1	0	0
0	0	0	0	0	0	30	30	45	175	0	0.13304	0.58879	0	0	0	0	0	58	155100	1	0	0
1	1	0	0	0	0	0	30	0	0	0	0.13304	0.58879	0	0	0	0	0	58	155100	1	0	0
0	0	0	0	0	0	20	40	0	125	0	0.13304	0.58879	0	0	0	0	0	58	155100	1	0	0
1	1	0	0	0	0	0	30	0	0	3	0.242048	0.268495	0	1	0	0	0	42	215200	1	1	0
0	0	0	0	0	1	10	40	45	325	3	0.242048	0.268495	0	1	0	0	0	42	215200	1	1	0
1	1	0	0	0	0	0	30	0	0	3	0.242048	0.268495	0	1	0	0	0	42	215200	1	1	0
0	0	0	0	0	0	30	30	45	175	3	0.242048	0.268495	0	1	0	0	0	42	215200	1	1	0
1	1	0	0	0	0	0	30	0	0	3	0.242048	0.268495	0	1	0	0	0	42	215200	1	1	0
0	0	0	0	0	0	20	40	0	125	3	0.242048	0.268495	0	1	0	0	0	42	215200	1	1	0
1	1	0	0	0	0	0	30	0	0	0	1.5107	0.723145	0	0	0	0	1	46	264300	1	1	0
0	0	0	0	0	1	10	40	45	325	0	1.5107	0.723145	0	0	0	0	1	46	264300	1	1	0
1	1	0	0	0	0	0	30	0	0	0	1.5107	0.723145	0	0	0	0	1	46	264300	1	1	0
0	0	0	0	0	0	30	30	45	175	0	1.5107	0.723145	0	0	0	0	1	46	264300	1	1	0
1	1	0	0	0	0	0	30	0	0	0	1.5107	0.723145	0	0	0	0	1	46	264300	1	1	0
0	0	0	0	0	0	20	40	0	125	0	1.5107	0.723145	0	0	0	0	1	46	264300	1	1	0
0	1	0	0	0	0	0	30	0	0	2	0.35014	0.287939	0	1	0	0	0	71	331600	0	1	0
1	0	0	0	0	1	10	40	45	325	2	0.35014	0.287939	0	1	0	0	0	71	331600	0	1	0
0	1	0	0	0	0	0	30	0	0	2	0.35014	0.287939	0	1	0	0	0	71	331600	0	1	0
1	0	0	0	0	0	30	30	45	175	2	0.35014	0.287939	0	1	0	0	0	71	331600	0	1	0
0	1	0	0	0	0	0	30	0	0	2	0.35014	0.287939	0	1	0	0	0	71	331600	0	1	0
1	0	0	0	0	0	20	40	0	125	2	0.35014	0.287939	0	1	0	0	0	71	331600	0	1	0
0	1	0	0	0	0	0	30	0	0	2	0.176672	0.433586	1	0	0	0	0	63	146400	0	1	0
1	0	0	0	0	1	10	40	45	325	2	0.176672	0.433586	1	0	0	0	0	63	146400	0	1	0
0	1	0	0	0	0	0	30	0	0	2	0.176672	0.433586	1	0	0	0	0	63	146400	0	1	0
1	0	0	0	0	0	30	30	45	175	2	0.176672	0.433586	1	0	0	0	0	63	146400	0	1	0
0	1	0	0	0	0	0	30	0	0	2	0.176672	0.433586	1	0	0	0	0	63	146400	0	1	0
1	0	0	0	0	0	20	40	0	125	2	0.176672	0.433586	1	0	0	0	0	63	146400	0	1	0
1	1	0	0	0	0	0	30	0	0	0	0.210321	0.250252	0	0	0	1	0	56	184700	1	0	0
0	0	0	0	0	1	10	40	45	325	0	0.210321	0.250252	0	0	0	1	0	56	184700	1	0	0
1	1	0	0	0	0	0	30	0	0	0	0.210321	0.250252	0	0	0	1	0	56	184700	1	0	0
0	0	0	0	0	0	30	30	45	175	0	0.210321	0.250252	0	0	0	1	0	56	184700	1	0	0
1	1	0	0	0	0	0	30	0	0	0	0.210321	0.250252	0	0	0	1	0	56	184700	1	0	0
0	0	0	0	0	0	20	40	0	125	0	0.210321	0.250252	0	0	0	1	0	56	184700	1	0	0
1	1	0	0	0	0	0	30	0	0	0	0.733955	0.0710387	0	0	0	0	1	46	477800	1	1	0
0	0	0	0	0	1	10	40	45	325	0	0.733955	0.0710387	0	0	0	0	1	46	477800	1	1	0
0	1	0	0	0	0	0	30	0	0	0	0.733955	0.0710387	0	0	0	0	1	46	477800	1	1	0
1	0	0	0	0	0	30	30	45	175	0	0.733955	0.0710387	0	0	0	0	1	46	477800	1	1	0
0	1	0	0	0	0	0	30	0	0	0	0.733955	0.0710387	0	0	0	0	1	46	477800	1	1	0
1	0	0	0	0	0	20	40	0	125	0	0.733955	0.0710387	0	0	0	0	1	46	477800	1	1	0
1	1	0	0	0	0	0	30	0	0	0	3.38767	0.189067	0	0	0	0	1	44	424100	0	1	0
0	0	0	0	0	1	10	40	45	325	0	3.38767	0.189067	0	0	0	0	1	44	424100	0	1	0
1	1	0	0	0	0	0	30	0	0	0	3.38767	0.189067	0	0	0	0	1	44	424100	0	1	0
0	0	0	0	0	0	30	30	45	175	0	3.38767	0.189067	0	0	0	0	1	44	424100	0	1	0
1	1	0	0	0	0	0	30	0	0	0	3.38767	0.189067	0	0	0	0	1	44	424100	0	1	0
0	0	0	0	0	0	20	40	0	125	0	3.38767	0.189067	0	0	0	0	1	44	424100	0	1	0
1	1	0	0	0	0	0	30	0	0	1	0.120748	0.175996	0	1	0	0	0	76	144100	1	0	0
0	0	0	0	0	1	10	40	45	325	1	0.120748	0.175996	0	1	0	0	0	76	144100	1	0	0
1	1	0	0	0	0	0	30	0	0	1	0.120748	0.175996	0	1	0	0	0	76	144100	1	0	0
0	0	0	0	0	0	30	30	45	175	1	0.120748	0.175996	0	1	0	0	0	76	144100	1	0	0
1	1	0	0	0	0	0	30	0	0	1	0.120748	0.175996	0	1	0	0	0	76	144100	1	0	0
0	0	0	0	0	0	20	40	0	125	1	0.120748	0.175996	0	1	0	0	0	76	144100	1	0	0
1	1	0	0	0	0	0	30	0	0	2	0.138891	0.199262	1	0	1	1	1	14	311300	1	1	0
0	0	0	0	0	1	10	40	45	325	2	0.138891	0.199262	1	0	1	1	1	14	311300	1	1	0
0	1	0	0	0	0	0	30	0	0	2	0.138891	0.199262	1	0	1	1	1	14	311300	1	1	0
1	0	0	0	0	0	30	30	45	175	2	0.138891	0.199262	1	0	1	1	1	14	311300	1	1	0
0	1	0	0	0	0	0	30	0	0	2	0.138891	0.199262	1	0	1	1	1	14	311300	1	1	0
1	0	0	0	0	0	20	40	0	125	2	0.138891	0.199262	1	0	1	1	1	14	311300	1	1	0
0	1	0	0	0	0	0	30	0	0	6	0.220387	0.0325158	1	0	1	1	0	6	593900	1	1	0
1	0	0	0	0	1	10	40	45	325	6	0.220387	0.0325158	1	0	1	1	0	6	593900	1	1	0
0	1	0	0	0	0	0	30	0	0	6	0.220387	0.0325158	1	0	1	1	0	6	593900	1	1	0
1	0	0	0	0	0	30	30	45	175	6	0.220387	0.0325158	1	0	1	1	0	6	593900	1	1	0
0	1	0	0	0	0	0	30	0	0	6	0.220387	0.0325158	1	0	1	1	0	6	593900	1	1	0
1	0	0	0	0	0	20	40	0	125	6	0.220387	0.0325158	1	0	1	1	0	6	593900	1	1	0
0	1	0	0	0	0	0	30	0	0	0	0.165041	0.217099	0	0	0	1	1	70	383700	0	0	0
1	0	0	0	0	1	10	40	45	325	0	0.165041	0.217099	0	0	0	1	1	70	383700	0	0	0
0	1	0	0	0	0	0	30	0	0	0	0.165041	0.217099	0	0	0	1	1	70	383700	0	0	0
1	0	0	0	0	0	30	30	45	175	0	0.165041	0.217099	0	0	0	1	1	70	383700	0	0	0
0	1	0	0	0	0	0	30	0	0	0	0.165041	0.217099	0	0	0	1	1	70	383700	0	0	0
1	0	0	0	0	0	20	40	0	125	0	0.165041	0.217099	0	0	0	1	1	70	383700	0	0	0
0	1	0	0	0	0	0	30	0	0	0	1.15855	0.739473	0	0	0	0	0	98	232000	0	0	1
1	0	0	0	0	1	10	40	45	325	0	1.15855	0.739473	0	0	0	0	0	98	232000	0	0	1
0	1	0	0	0	0	0	30	0	0	0	1.15855	0.739473	0	0	0	0	0	98	232000	0	0	1
1	0	0	0	0	0	30	30	45	175	0	1.15855	0.739473	0	0	0	0	0	98	232000	0	0	1
0	1	0	0	0	0	0	30	0	0	0	1.15855	0.739473	0	0	0	0	0	98	232000	0	0	1
1	0	0	0	0	0	20	40	0	125	0	1.15855	0.739473	0	0	0	0	0	98	232000	0	0	1
1	1	0	0	0	0	0	30	0	0	0	3.70093	0.671023	0	0	0	0	1	125	382500	0	1	0
0	0	0	0	0	1	10	40	45	325	0	3.70093	0.671023	0	0	0	0	1	125	382500	0	1	0
0	1	0	0	0	0	0	30	0	0	0	3.70093	0.671023	0	0	0	0	1	125	382500	0	1	0
1	0	0	0	0	0	30	30	45	175	0	3.70093	0.671023	0	0	0	0	1	125	382500	0	1	0
0	1	0	0	0	0	0	30	0	0	0	3.70093	0.671023	0	0	0	0	1	125	382500	0	1	0
1	0	0	0	0	0	20	40	0	125	0	3.70093	0.671023	0	0	0	0	1	125	382500	0	1	0
1	1	0	0	0	0	0	30	0	0	0	1.18152	0.85351	1	0	0	1	0	13	810700	0	0	1
0	0	0	0	0	1	10	40	45	325	0	1.18152	0.85351	1	0	0	1	0	13	810700	0	0	1
1	1	0	0	0	0	0	30	0	0	0	1.18152	0.85351	1	0	0	1	0	13	810700	0	0	1
0	0	0	0	0	0	30	30	45	175	0	1.18152	0.85351	1	0	0	1	0	13	810700	0	0	1
1	1	0	0	0	0	0	30	0	0	0	1.18152	0.85351	1	0	0	1	0	13	810700	0	0	1
0	0	0	0	0	0	20	40	0	125	0	1.18152	0.85351	1	0	0	1	0	13	810700	0	0	1
1	1	0	0	0	0	0	30	0	0	1	0.181624	0.122448	0	1	0	1	1	59	183600	1	0	1
0	0	0	0	0	1	10	40	45	325	1	0.181624	0.122448	0	1	0	1	1	59	183600	1	0	1
0	1	0	0	0	0	0	30	0	0	1	0.181624	0.122448	0	1	0	1	1	59	183600	1	0	1
1	0	0	0	0	0	30	30	45	175	1	0.181624	0.122448	0	1	0	1	1	59	183600	1	0	1
0	1	0	0	0	0	0	30	0	0	1	0.181624	0.122448	0	1	0	1	1	59	183600	1	0	1
1	0	0	0	0	0	20	40	0	125	1	0.181624	0.122448	0	1	0	1	1	59	183600	1	0	1
1	1	0	0	0	0	0	30	0	0	2	0.369033	0.113163	1	0	0	1	0	44	351700	1	1	0
0	0	0	0	0	1	10	40	45	325	2	0.369033	0.113163	1	0	0	1	0	44	351700	1	1	0
1	1	0	0	0	0	0	30	0	0	2	0.369033	0.113163	1	0	0	1	0	44	351700	1	1	0
0	0	0	0	0	0	30	30	45	175	2	0.369033	0.113163	1	0	0	1	0	44	351700	1	1	0
1	1	0	0	0	0	0	30	0	0	2	0.369033	0.113163	1	0	0	1	0	44	351700	1	1	0
0	0	0	0	0	0	20	40	0	125	2	0.369033	0.113163	1	0	0	1	0	44	351700	1	1	0
1	1	0	0	0	0	0	30	0	0	0	0.150249	0.233538	0	1	0	0	0	40	244700	1	0	1
0	0	0	0	0	1	10	40	45	325	0	0.150249	0.233538	0	1	0	0	0	40	244700	1	0	1
1	1	0	0	0	0	0	30	0	0	0	0.150249	0.233538	0	1	0	0	0	40	244700	1	0	1
0	0	0	0	0	0	30	30	45	175	0	0.150249	0.233538	0	1	0	0	0	40	244700	1	0	1
1	1	0	0	0	0	0	30	0	0	0	0.150249	0.233538	0	1	0	0	0	40	244700	1	0	1
0	0	0	0	0	0	20	40	0	125	0	0.150249	0.233538	0	1	0	0	0	40	244700	1	0	1
0	1	0	0	0	0	0	30	0	0	2	4.54075	0.0271009	0	1	0	0	1	31	616700	1	1	0
1	0	0	0	0	1	10	40	45	325	2	4.54075	0.0271009	0	1	0	0	1	31	616700	1	1	0
0	1	0	0	0	0	0	30	0	0	2	4.54075	0.0271009	0	1	0	0	1	31	616700	1	1	0
1	0	0	0	0	0	30	30	45	175	2	4.54075	0.0271009	0	1	0	0	1	31	616700	1	1	0
0	1	0	0	0	0	0	30	0	0	2	4.54075	0.0271009	0	1	0	0	1	31	616700	1	1	0
1	0	0	0	0	0	20	40	0	125	2	4.54075	0.0271009	0	1	0	0	1	31	616700	1	1	0
0	1	0	0	0	0	0	30	0	0	0	0.151317	0.186165	0	0	0	1	1	33	259300	1	1	0
1	0	0	0	0	1	10	40	45	325	0	0.151317	0.186165	0	0	0	1	1	33	259300	1	1	0
0	1	0	0	0	0	0	30	0	0	0	0.151317	0.186165	0	0	0	1	1	33	259300	1	1	0
1	0	0	0	0	0	30	30	45	175	0	0.151317	0.186165	0	0	0	1	1	33	259300	1	1	0
0	1	0	0	0	0	0	30	0	0	0	0.151317	0.186165	0	0	0	1	1	33	259300	1	1	0
1	0	0	0	0	0	20	40	0	125	0	0.151317	0.186165	0	0	0	1	1	33	259300	1	1	0
0	1	0	0	0	0	0	30	0	0	1	0.276742	0.286624	0	1	1	0	0	27	400200	0	0	1
1	0	0	0	0	1	10	40	45	325	1	0.276742	0.286624	0	1	1	0	0	27	400200	0	0	1
0	1	0	0	0	0	0	30	0	0	1	0.276742	0.286624	0	1	1	0	0	27	400200	0	0	1
1	0	0	0	0	0	30	30	45	175	1	0.276742	0.286624	0	1	1	0	0	27	400200	0	0	1
0	1	0	0	0	0	0	30	0	0	1	0.276742	0.286624	0	1	1	0	0	27	400200	0	0	1
1	0	0	0	0	0	20	40	0	125	1	0.276742	0.286624	0	1	1	0	0	27	400200	0	0	1
1	1	0	0	0	0	0	30	0	0	0	1.30841	0.40057	0	0	0	0	0	55	235900	1	1	0
0	0	0	0	0	1	10	40	45	325	0	1.30841	0.40057	0	0	0	0	0	55	235900	1	1	0
1	1	0	0	0	0	0	30	0	0	0	1.30841	0.40057	0	0	0	0	0	55	235900	1	1	0
0	0	0	0	0	0	30	30	45	175	0	1.30841	0.40057	0	0	0	0	0	55	235900	1	1	0
1	1	0	0	0	0	0	30	0	0	0	1.30841	0.40057	0	0	0	0	0	55	235900	1	1	0
0	0	0	0	0	0	20	40	0	125	0	1.30841	0.40057	0	0	0	0	0	55	235900	1	1	0
0	1	0	0	0	0	0	30	0	0	0	1.92525	0.0302905	0	0	0	0	1	24	467100	1	0	1
1	0	0	1	0	1	30	30	30	50	0	1.92525	0.0302905	0	0	0	0	1	24	467100	1	0	1
1	1	0	0	0	0	0	30	0	0	0	1.92525	0.0302905	0	0	0	0	1	24	467100	1	0	1
0	0	0	0	0	1	10	30	30	225	0	1.92525	0.0302905	0	0	0	0	1	24	467100	1	0	1
0	1	0	0	0	0	0	30	0	0	0	1.92525	0.0302905	0	0	0	0	1	24	467100	1	0	1
1	0	1	0	0	1	30	45	30	50	0	1.92525	0.0302905	0	0	0	0	1	24	467100	1	0	1
0	1	0	0	0	0	0	30	0	0	0	0.133462	0.377708	0	1	0	0	1	40	221600	1	1	0
1	0	0	1	0	1	30	30	30	50	0	0.133462	0.377708	0	1	0	0	1	40	221600	1	1	0
1	1	0	0	0	0	0	30	0	0	0	0.133462	0.377708	0	1	0	0	1	40	221600	1	1	0
0	0	0	0	0	1	10	30	30	225	0	0.133462	0.377708	0	1	0	0	1	40	221600	1	1	0
0	1	0	0	0	0	0	30	0	0	0	0.133462	0.377708	0	1	0	0	1	40	221600	1	1	0
1	0	1	0	0	1	30	45	30	50	0	0.133462	0.377708	0	1	0	0	1	40	221600	1	1	0
0	1	0	0	0	0	0	30	0	0	0	0.131044	0.639239	0	0	0	0	1	41	264800	1	0	0
1	0	0	1	0	1	30	30	30	50	0	0.131044	0.639239	0	0	0	0	1	41	264800	1	0	0
1	1	0	0	0	0	0	30	0	0	0	0.131044	0.639239	0	0	0	0	1	41	264800	1	0	0
0	0	0	0	0	1	10	30	30	225	0	0.131044	0.639239	0	0	0	0	1	41	264800	1	0	0
1	1	0	0	0	0	0	30	0	0	0	0.131044	0.639239	0	0	0	0	1	41	264800	1	0	0
0	0	1	0	0	1	30	45	30	50	0	0.131044	0.639239	0	0	0	0	1	41	264800	1	0	0
0	1	0	0	0	0	0	30	0	0	0	0.216514	0.0810316	0	0	0	1	0	64	302800	1	0	1
1	0	0	1	0	1	30	30	30	50	0	0.216514	0.0810316	0	0	0	1	0	64	302800	1	0	1
0	1	0	0	0	0	0	30	0	0	0	0.216514	0.0810316	0	0	0	1	0	64	302800	1	0	1
1	0	0	0	0	1	10	30	30	225	0	0.216514	0.0810316	0	0	0	1	0	64	302800	1	0	1
0	1	0	0	0	0	0	30	0	0	0	0.216514	0.0810316	0	0	0	1	0	64	302800	1	0	1
1	0	1	0	0	1	30	45	30	50	0	0.216514	0.0810316	0	0	0	1	0	64	302800	1	0	1
1	1	0	0	0	0	0	30	0	0	6	0.910265	0.467463	1	0	0	0	1	18	369100	1	1	0
0	0	0	1	0	1	30	30	30	50	6	0.910265	0.467463	1	0	0	0	1	18	369100	1	1	0
1	1	0	0	0	0	0	30	0	0	6	0.910265	0.467463	1	0	0	0	1	18	369100	1	1	0
0	0	0	0	0	1	10	30	30	225	6	0.910265	0.467463	1	0	0	0	1	18	369100	1	1	0
1	1	0	0	0	0	0	30	0	0	6	0.910265	0.467463	1	0	0	0	1	18	369100	1	1	0
0	0	1	0	0	1	30	45	30	50	6	0.910265	0.467463	1	0	0	0	1	18	369100	1	1	0
0	1	0	0	0	0	0	30	0	0	3	0.206612	0.467631	1	0	0	1	1	19	310400	0	0	1
1	0	0	1	0	1	30	30	30	50	3	0.206612	0.467631	1	0	0	1	1	19	310400	0	0	1
1	1	0	0	0	0	0	30	0	0	3	0.206612	0.467631	1	0	0	1	1	19	310400	0	0	1
0	0	0	0	0	1	10	30	30	225	3	0.206612	0.467631	1	0	0	1	1	19	310400	0	0	1
0	1	0	0	0	0	0	30	0	0	3	0.206612	0.467631	1	0	0	1	1	19	310400	0	0	1
1	0	1	0	0	1	30	45	30	50	3	0.206612	0.467631	1	0	0	1	1	19	310400	0	0	1
0	1	0	0	0	0	0	30	0	0	4	0.158195	0.170261	1	0	0	1	1	71	678000	1	0	1
1	0	0	1	0	1	30	30	30	50	4	0.158195	0.170261	1	0	0	1	1	71	678000	1	0	1
1	1	0	0	0	0	0	30	0	0	4	0.158195	0.170261	1	0	0	1	1	71	678000	1	0	1
0	0	0	0	0	1	10	30	30	225	4	0.158195	0.170261	1	0	0	1	1	71	678000	1	0	1
0	1	0	0	0	0	0	30	0	0	4	0.158195	0.170261	1	0	0	1	1	71	678000	1	0	1
1	0	1	0	0	1	30	45	30	50	4	0.158195	0.170261	1	0	0	1	1	71	678000	1	0	1
0	1	0	0	0	0	0	30	0	0	1	0.848786	0.425629	0	1	0	0	1	70	385700	1	1	0
1	0	0	1	0	1	30	30	30	50	1	0.848786	0.425629	0	1	0	0	1	70	385700	1	1	0
1	1	0	0	0	0	0	30	0	0	1	0.848786	0.425629	0	1	0	0	1	70	385700	1	1	0
0	0	0	0	0	1	10	30	30	225	1	0.848786	0.425629	0	1	0	0	1	70	385700	1	1	0
1	1	0	0	0	0	0	30	0	0	1	0.848786	0.425629	0	1	0	0	1	70	385700	1	1	0
0	0	1	0	0	1	30	45	30	50	1	0.848786	0.425629	0	1	0	0	1	70	385700	1	1	0
0	1	0	0	0	0	0	30	0	0	4	1.00129	0.0876098	1	0	0	1	1	32	524700	1	0	1
1	0	0	1	0	1	30	30	30	50	4	1.00129	0.0876098	1	0	0	1	1	32	524700	1	0	1
1	1	0	0	0	0	0	30	0	0	4	1.00129	0.0876098	1	0	0	1	1	32	524700	1	0	1
0	0	0	0	0	1	10	30	30	225	4	1.00129	0.0876098	1	0	0	1	1	32	524700	1	0	1
0	1	0	0	0	0	0	30	0	0	4	1.00129	0.0876098	1	0	0	1	1	32	524700	1	0	1
1	0	1	0	0	1	30	45	30	50	4	1.00129	0.0876098	1	0	0	1	1	32	524700	1	0	1
0	1	0	0	0	0	0	30	0	0	1	0.197913	0.67547	0	1	0	1	1	67	235000	1	1	0
1	0	0	1	0	1	30	30	30	50	1	0.197913	0.67547	0	1	0	1	1	67	235000	1	1	0
1	1	0	0	0	0	0	30	0	0	1	0.197913	0.67547	0	1	0	1	1	67	235000	1	1	0
0	0	0	0	0	1	10	30	30	225	1	0.197913	0.67547	0	1	0	1	1	67	235000	1	1	0
0	1	0	0	0	0	0	30	0	0	1	0.197913	0.67547	0	1	0	1	1	67	235000	1	1	0
1	0	1	0	0	1	30	45	30	50	1	0.197913	0.67547	0	1	0	1	1	67	235000	1	1	0
1	1	0	0	0	0	0	30	0	0	1	0.151579	0.409183	0	1	0	0	1	60	185400	1	0	1
0	0	0	1	0	1	30	30	30	50	1	0.151579	0.409183	0	1	0	0	1	60	185400	1	0	1
0	1	0	0	0	0	0	30	0	0	1	0.151579	0.409183	0	1	0	0	1	60	185400	1	0	1
1	0	0	0	0	1	10	30	30	225	1	0.151579	0.409183	0	1	0	0	1	60	185400	1	0	1
0	1	0	0	0	0	0	30	0	0	1	0.151579	0.409183	0	1	0	0	1	60	185400	1	0	1
1	0	1	0	0	1	30	45	30	50	1	0.151579	0.409183	0	1	0	0	1	60	185400	1	0	1
1	1	0	0	0	0	0	30	0	0	2	0.403799	0.321887	0	1	0	0	1	63	246700	0	0	1
0	0	0	1	0	1	30	30	30	50	2	0.403799	0.321887	0	1	0	0	1	63	246700	0	0	1
1	1	0	0	0	0	0	30	0	0	2	0.403799	0.321887	0	1	0	0	1	63	246700	0	0	1
0	0	0	0	0	1	10	30	30	225	2	0.403799	0.321887	0	1	0	0	1	63	246700	0	0	1
1	1	0	0	0	0	0	30	0	0	2	0.403799	0.321887	0	1	0	0	1	63	246700	0	0	1
0	0	1	0	0	1	30	45	30	50	2	0.403799	0.321887	0	1	0	0	1	63	246700	0	0	1
0	1	0	0	0	0	0	30	0	0	2	0.177892	0.576465	1	0	0	0	1	25	180800	1	0	1
1	0	0	1	0	1	30	30	30	50	2	0.177892	0.576465	1	0	0	0	1	25	180800	1	0	1
1	1	0	0	0	0	0	30	0	0	2	0.177892	0.576465	1	0	0	0	1	25	180800	1	0	1
0	0	0	0	0	1	10	30	30	225	2	0.177892	0.576465	1	0	0	0	1	25	180800	1	0	1
0	1	0	0	0	0	0	30	0	0	2	0.177892	0.576465	1	0	0	0	1	25	180800	1	0	1
1	0	1	0	0	1	30	45	30	50	2	0.177892	0.576465	1	0	0	0	1	25	180800	1	0	1
0	1	0	0	0	0	0	30	0	0	0	0.115187	0.240267	1	0	1	0	0	14	479300	1	1	0
1	0	0	1	0	1	30	30	30	50	0	0.115187	0.240267	1	0	1	0	0	14	479300	1	1	0
1	1	0	0	0	0	0	30	0	0	0	0.115187	0.240267	1	0	1	0	0	14	479300	1	1	0
0	0	0	0	0	1	10	30	30	225	0	0.115187	0.240267	1	0	1	0	0	14	479300	1	1	0
0	1	0	0	0	0	0	30	0	0	0	0.115187	0.240267	1	0	1	0	0	14	479300	1	1	0
1	0	1	0	0	1	30	45	30	50	0	0.115187	0.240267	1	0	1	0	0	14	479300	1	1	0
1	1	0	0	0	0	0	30	0	0	1	0.174708	0.326724	1	0	0	0	1	29	363800	0	1	0
0	0	0	1	0	1	30	30	30	50	1	0.174708	0.326724	1	0	0	0	1	29	363800	0	1	0
0	1	0	0	0	0	0	30	0	0	1	0.174708	0.326724	1	0	0	0	1	29	363800	0	1	0
1	0	0	0	0	1	10	30	30	225	1	0.174708	0.326724	1	0	0	0	1	29	363800	0	1	0
0	1	0	0	0	0	0	30	0	0	1	0.174708	0.326724	1	0	0	0	1	29	363800	0	1	0
1	0	1	0	0	1	30	45	30	50	1	0.174708	0.326724	1	0	0	0	1	29	363800	0	1	0
0	1	0	0	0	0	0	30	0	0	2	3.45019	0.421274	0	1	1	0	1	18	740000	0	1	0
1	0	0	1	0	1	30	30	30	50	2	3.45019	0.421274	0	1	1	0	1	18	740000	0	1	0
1	1	0	0	0	0	0	30	0	0	2	3.45019	0.421274	0	1	1	0	1	18	740000	0	1	0
0	0	0	0	0	1	10	30	30	225	2	3.45019	0.421274	0	1	1	0	1	18	740000	0	1	0
0	1	0	0	0	0	0	30	0	0	2	3.45019	0.421274	0	1	1	0	1	18	740000	0	1	0
1	0	1	0	0	1	30	45	30	50	2	3.45019	0.421274	0	1	1	0	1	18	740000	0	1	0
0	1	0	0	0	0	0	30	0	0	2	0.151353	0.51265	0	1	0	0	0	32	297700	1	1	0
1	0	0	1	0	1	30	30	30	50	2	0.151353	0.51265	0	1	0	0	0	32	297700	1	1	0
1	1	0	0	0	0	0	30	0	0	2	0.151353	0.51265	0	1	0	0	0	32	297700	1	1	0
0	0	0	0	0	1	10	30	30	225	2	0.151353	0.51265	0	1	0	0	0	32	297700	1	1	0
0	1	0	0	0	0	0	30	0	0	2	0.151353	0.51265	0	1	0	0	0	32	297700	1	1	0
1	0	1	0	0	1	30	45	30	50	2	0.151353	0.51265	0	1	0	0	0	32	297700	1	1	0
0	1	0	0	0	0	0	30	0	0	3	0.193796	0.182337	0	1	0	1	0	30	261800	1	0	0
1	0	0	1	0	1	30	30	30	50	3	0.193796	0.182337	0	1	0	1	0	30	261800	1	0	0
0	1	0	0	0	0	0	30	0	0	3	0.193796	0.182337	0	1	0	1	0	30	261800	1	0	0
1	0	0	0	0	1	10	30	30	225	3	0.193796	0.182337	0	1	0	1	0	30	261800	1	0	0
1	1	0	0	0	0	0	30	0	0	3	0.193796	0.182337	0	1	0	1	0	30	261800	1	0	0
0	0	1	0	0	1	30	45	30	50	3	0.193796	0.182337	0	1	0	1	0	30	261800	1	0	0
0	1	0	0	0	0	0	30	0	0	0	1.03621	0.784087	1	0	1	0	0	14	993000	1	0	1
1	0	0	1	0	1	30	30	30	50	0	1.03621	0.784087	1	0	1	0	0	14	993000	1	0	1
1	1	0	0	0	0	0	30	0	0	0	1.03621	0.784087	1	0	1	0	0	14	993000	1	0	1
0	0	0	0	0	1	10	30	30	225	0	1.03621	0.784087	1	0	1	0	0	14	993000	1	0	1
0	1	0	0	0	0	0	30	0	0	0	1.03621	0.784087	1	0	1	0	0	14	993000	1	0	1
1	0	1	0	0	1	30	45	30	50	0	1.03621	0.784087	1	0	1	0	0	14	993000	1	0	1
0	1	0	0	0	0	0	30	0	0	1	0.172903	0.167212	0	0	0	0	1	69	216600	0	0	0
1	0	0	1	0	1	30	30	30	50	1	0.172903	0.167212	0	0	0	0	1	69	216600	0	0	0
1	1	0	0	0	0	0	30	0	0	1	0.172903	0.167212	0	0	0	0	1	69	216600	0	0	0
0	0	0	0	0	1	10	30	30	225	1	0.172903	0.167212	0	0	0	0	1	69	216600	0	0	0
0	1	0	0	0	0	0	30	0	0	1	0.172903	0.167212	0	0	0	0	1	69	216600	0	0	0
1	0	1	0	0	1	30	45	30	50	1	0.172903	0.167212	0	0	0	0	1	69	216600	0	0	0
0	1	0	0	0	0	0	30	0	0	0	0.172278	0.436041	0	0	0	0	1	77	132000	1	0	0
1	0	0	1	0	1	30	30	30	50	0	0.172278	0.436041	0	0	0	0	1	77	132000	1	0	0
1	1	0	0	0	0	0	30	0	0	0	0.172278	0.436041	0	0	0	0	1	77	132000	1	0	0
0	0	0	0	0	1	10	30	30	225	0	0.172278	0.436041	0	0	0	0	1	77	132000	1	0	0
0	1	0	0	0	0	0	30	0	0	0	0.172278	0.436041	0	0	0	0	1	77	132000	1	0	0
1	0	1	0	0	1	30	45	30	50	0	0.172278	0.436041	0	0	0	0	1	77	132000	1	0	0
1	1	0	0	0	0	0	30	0	0	0	0.218304	0.370143	0	0	0	0	1	8	168500	1	1	0
0	0	0	1	0	1	30	30	30	50	0	0.218304	0.370143	0	0	0	0	1	8	168500	1	1	0
1	1	0	0	0	0	0	30	0	0	0	0.218304	0.370143	0	0	0	0	1	8	168500	1	1	0
0	0	0	0	0	1	10	30	30	225	0	0.218304	0.370143	0	0	0	0	1	8	168500	1	1	0
1	1	0	0	0	0	0	30	0	0	0	0.218304	0.370143	0	0	0	0	1	8	168500	1	1	0
0	0	1	0	0	1	30	45	30	50	0	0.218304	0.370143	0	0	0	0	1	8	168500	1	1	0
1	1	0	0	0	0	0	30	0	0	0	0.263247	0.308827	0	0	0	1	1	104	257300	1	0	1
0	0	0	1	0	1	30	30	30	50	0	0.263247	0.308827	0	0	0	1	1	104	257300	1	0	1
1	1	0	0	0	0	0	30	0	0	0	0.263247	0.308827	0	0	0	1	1	104	257300	1	0	1
0	0	0	0	0	1	10	30	30	225	0	0.263247	0.308827	0	0	0	1	1	104	257300	1	0	1
1	1	0	0	0	0	0	30	0	0	0	0.263247	0.308827	0	0	0	1	1	104	257300	1	0	1
0	0	1	0	0	1	30	45	30	50	0	0.263247	0.308827	0	0	0	1	1	104	257300	1	0	1
1	1	0	0	0	0	0	30	0	0	0	0.995894	0.455804	0	0	0	1	1	60	326300	0	1	0
0	0	0	1	0	1	30	30	30	50	0	0.995894	0.455804	0	0	0	1	1	60	326300	0	1	0
1	1	0	0	0	0	0	30	0	0	0	0.995894	0.455804	0	0	0	1	1	60	326300	0	1	0
0	0	0	0	0	1	10	30	30	225	0	0.995894	0.455804	0	0	0	1	1	60	326300	0	1	0
0	1	0	0	0	0	0	30	0	0	0	0.995894	0.455804	0	0	0	1	1	60	326300	0	1	0
1	0	1	0	0	1	30	45	30	50	0	0.995894	0.455804	0	0	0	1	1	60	326300	0	1	0
0	1	0	0	0	0	0	30	0	0	2	0.220397	0.363264	1	0	0	0	1	30	232700	1	0	0
1	0	0	1	0	1	30	30	30	50	2	0.220397	0.363264	1	0	0	0	1	30	232700	1	0	0
1	1	0	0	0	0	0	30	0	0	2	0.220397	0.363264	1	0	0	0	1	30	232700	1	0	0
0	0	0	0	0	1	10	30	30	225	2	0.220397	0.363264	1	0	0	0	1	30	232700	1	0	0
1	1	0	0	0	0	0	30	0	0	2	0.220397	0.363264	1	0	0	0	1	30	232700	1	0	0
0	0	1	0	0	1	30	45	30	50	2	0.220397	0.363264	1	0	0	0	1	30	232700	1	0	0
1	1	0	0	0	0	0	30	0	0	0	1.91043	0.75874	0	0	0	0	0	45	374400	0	1	0
0	0	0	1	0	1	30	30	30	50	0	1.91043	0.75874	0	0	0	0	0	45	374400	0	1	0
1	1	0	0	0	0	0	30	0	0	0	1.91043	0.75874	0	0	0	0	0	45	374400	0	1	0
0	0	0	0	0	1	10	30	30	225	0	1.91043	0.75874	0	0	0	0	0	45	374400	0	1	0
1	1	0	0	0	0	0	30	0	0	0	1.91043	0.75874	0	0	0	0	0	45	374400	0	1	0
0	0	1	0	0	1	30	45	30	50	0	1.91043	0.75874	0	0	0	0	0	45	374400	0	1	0
1	1	0	0	0	0	0	30	0	0	2	0.676357	0.754443	0	1	0	0	1	33	296800	0	0	0
0	0	0	1	0	1	30	30	30	50	2	0.676357	0.754443	0	1	0	0	1	33	296800	0	0	0
1	1	0	0	0	0	0	30	0	0	2	0.676357	0.754443	0	1	0	0	1	33	296800	0	0	0
0	0	0	0	0	1	10	30	30	225	2	0.676357	0.754443	0	1	0	0	1	33	296800	0	0	0
0	1	0	0	0	0	0	30	0	0	2	0.676357	0.754443	0	1	0	0	1	33	296800	0	0	0
1	0	1	0	0	1	30	45	30	50	2	0.676357	0.754443	0	1	0	0	1	33	296800	0	0	0
0	1	0	0	0	0	0	30	0	0	2	0.185947	0.098339	0	1	0	1	0	60	310100	1	0	1
1	0	0	1	0	1	30	30	30	50	2	0.185947	0.098339	0	1	0	1	0	60	310100	1	0	1
1	1	0	0	0	0	0	30	0	0	2	0.185947	0.098339	0	1	0	1	0	60	310100	1	0	1
0	0	0	0	0	1	10	30	30	225	2	0.185947	0.098339	0	1	0	1	0	60	310100	1	0	1
0	1	0	0	0	0	0	30	0	0	2	0.185947	0.098339	0	1	0	1	0	60	310100	1	0	1
1	0	1	0	0	1	30	45	30	50	2	0.185947	0.098339	0	1	0	1	0	60	310100	1	0	1
0	1	0	0	0	0	0	30	0	0	2	0.24021	0.448516	0	1	0	0	1	27	187700	0	0	0
1	0	0	1	0	1	30	30	30	50	2	0.24021	0.448516	0	1	0	0	1	27	187700	0	0	0
1	1	0	0	0	0	0	30	0	0	2	0.24021	0.448516	0	1	0	0	1	27	187700	0	0	0
0	0	0	0	0	1	10	30	30	225	2	0.24021	0.448516	0	1	0	0	1	27	187700	0	0	0
0	1	0	0	0	0	0	30	0	0	2	0.24021	0.448516	0	1	0	0	1	27	187700	0	0	0
1	0	1	0	0	1	30	45	30	50	2	0.24021	0.448516	0	1	0	0	1	27	187700	0	0	0
0	1	0	0	0	0	0	30	0	0	0	0.147736	0.0986841	0	0	0	0	1	96	154400	0	0	1
1	0	0	1	0	1	30	30	30	50	0	0.147736	0.0986841	0	0	0	0	1	96	154400	0	0	1
0	1	0	0	0	0	0	30	0	0	0	0.147736	0.0986841	0	0	0	0	1	96	154400	0	0	1
1	0	0	0	0	1	10	30	30	225	0	0.147736	0.0986841	0	0	0	0	1	96	154400	0	0	1
0	1	0	0	0	0	0	30	0	0	0	0.147736	0.0986841	0	0	0	0	1	96	154400	0	0	1
1	0	1	0	0	1	30	45	30	50	0	0.147736	0.0986841	0	0	0	0	1	96	154400	0	0	1
1	1	0	0	0	0	0	30	0	0	0	0.114768	0.385403	0	0	0	0	0	89	176400	1	0	1
0	0	0	1	0	1	30	30	30	50	0	0.114768	0.385403	0	0	0	0	0	89	176400	1	0	1
1	1	0	0	0	0	0	30	0	0	0	0.114768	0.385403	0	0	0	0	0	89	176400	1	0	1
0	0	0	0	0	1	10	30	30	225	0	0.114768	0.385403	0	0	0	0	0	89	176400	1	0	1
0	1	0	0	0	0	0	30	0	0	0	0.114768	0.385403	0	0	0	0	0	89	176400	1	0	1
1	0	1	0	0	1	30	45	30	50	0	0.114768	0.385403	0	0	0	0	0	89	176400	1	0	1
0	1	0	0	0	0	0	30	0	0	0	0.12395	0.639941	0	0	0	0	1	65	142100	0	0	0
1	0	0	1	0	1	30	30	30	50	0	0.12395	0.639941	0	0	0	0	1	65	142100	0	0	0
1	1	0	0	0	0	0	30	0	0	0	0.12395	0.639941	0	0	0	0	1	65	142100	0	0	0
0	0	0	0	0	1	10	30	30	225	0	0.12395	0.639941	0	0	0	0	1	65	142100	0	0	0
0	1	0	0	0	0	0	30	0	0	0	0.12395	0.639941	0	0	0	0	1	65	142100	0	0	0
1	0	1	0	0	1	30	45	30	50	0	0.12395	0.639941	0	0	0	0	1	65	142100	0	0	0
1	1	0	0	0	0	0	30	0	0	0	3.00362	0.266305	0	0	0	0	0	31	643100	1	1	0
0	0	0	1	0	1	30	30	30	50	0	3.00362	0.266305	0	0	0	0	0	31	643100	1	1	0
1	1	0	0	0	0	0	30	0	0	0	3.00362	0.266305	0	0	0	0	0	31	643100	1	1	0
0	0	0	0	0	1	10	30	30	225	0	3.00362	0.266305	0	0	0	0	0	31	643100	1	1	0
1	1	0	0	0	0	0	30	0	0	0	3.00362	0.266305	0	0	0	0	0	31	643100	1	1	0
0	0	1	0	0	1	30	45	30	50	0	3.00362	0.266305	0	0	0	0	0	31	643100	1	1	0
0	1	0	0	0	0	0	30	0	0	0	0.468072	0.484632	1	0	0	0	0	32	323800	0	0	0
1	0	0	1	0	1	30	30	30	50	0	0.468072	0.484632	1	0	0	0	0	32	323800	0	0	0
1	1	0	0	0	0	0	30	0	0	0	0.468072	0.484632	1	0	0	0	0	32	323800	0	0	0
0	0	0	0	0	1	10	30	30	225	0	0.468072	0.484632	1	0	0	0	0	32	323800	0	0	0
1	1	0	0	0	0	0	30	0	0	0	0.468072	0.484632	1	0	0	0	0	32	323800	0	0	0
0	0	1	0	0	1	30	45	30	50	0	0.468072	0.484632	1	0	0	0	0	32	323800	0	0	0
0	1	0	0	0	0	0	30	0	0	0	1.87288	0.0969749	0	0	0	1	0	26	545000	0	0	1
1	0	0	1	0	1	30	30	30	50	0	1.87288	0.0969749	0	0	0	1	0	26	545000	0	0	1
1	1	0	0	0	0	0	30	0	0	0	1.87288	0.0969749	0	0	0	1	0	26	545000	0	0	1
0	0	0	0	0	1	10	30	30	225	0	1.87288	0.0969749	0	0	0	1	0	26	545000	0	0	1
0	1	0	0	0	0	0	30	0	0	0	1.87288	0.0969749	0	0	0	1	0	26	545000	0	0	1
1	0	1	0	0	1	30	45	30	50	0	1.87288	0.0969749	0	0	0	1	0	26	545000	0	0	1
1	1	0	0	0	0	0	30	0	0	6	0.404383	0.729615	1	0	0	0	1	4	543100	1	0	0
0	0	0	1	0	1	30	30	30	50	6	0.404383	0.729615	1	0	0	0	1	4	543100	1	0	0
1	1	0	0	0	0	0	30	0	0	6	0.404383	0.729615	1	0	0	0	1	4	543100	1	0	0
0	0	0	0	0	1	10	30	30	225	6	0.404383	0.729615	1	0	0	0	1	4	543100	1	0	0
1	1	0	0	0	0	0	30	0	0	6	0.404383	0.729615	1	0	0	0	1	4	543100	1	0	0
0	0	1	0	0	1	30	45	30	50	6	0.404383	0.729615	1	0	0	0	1	4	543100	1	0	0
1	1	0	0	0	0	0	30	0	0	0	0.101854	0.305687	0	0	0	0	1	42	182800	0	0	0
0	0	0	1	0	1	30	30	30	50	0	0.101854	0.305687	0	0	0	0	1	42	182800	0	0	0
1	1	0	0	0	0	0	30	0	0	0	0.101854	0.305687	0	0	0	0	1	42	182800	0	0	0
0	0	0	0	0	1	10	30	30	225	0	0.101854	0.305687	0	0	0	0	1	42	182800	0	0	0
1	1	0	0	0	0	0	30	0	0	0	0.101854	0.305687	0	0	0	0	1	42	182800	0	0	0
0	0	1	0	0	1	30	45	30	50	0	0.101854	0.305687	0	0	0	0	1	42	182800	0	0	0
0	1	0	0	0	0	0	30	0	0	2	0.258262	0.177965	0	1	1	0	1	52	249000	1	0	1
1	0	0	1	0	1	30	30	30	50	2	0.258262	0.177965	0	1	1	0	1	52	249000	1	0	1
0	1	0	0	0	0	0	30	0	0	2	0.258262	0.177965	0	1	1	0	1	52	249000	1	0	1
1	0	0	0	0	1	10	30	30	225	2	0.258262	0.177965	0	1	1	0	1	52	249000	1	0	1
0	1	0	0	0	0	0	30	0	0	2	0.258262	0.177965	0	1	1	0	1	52	249000	1	0	1
1	0	1	0	0	1	30	45	30	50	2	0.258262	0.177965	0	1	1	0	1	52	249000	1	0	1
0	1	0	0	0	0	0	30	0	0	2	0.283178	0.158816	0	1	0	1	0	77	482600	1	1	0
1	0	0	1	0	1	30	30	30	50	2	0.283178	0.158816	0	1	0	1	0	77	482600	1	1	0
0	1	0	0	0	0	0	30	0	0	2	0.283178	0.158816	0	1	0	1	0	77	482600	1	1	0
1	0	0	0	0	1	10	30	30	225	2	0.283178	0.158816	0	1	0	1	0	77	482600	1	1	0
0	1	0	0	0	0	0	30	0	0	2	0.283178	0.158816	0	1	0	1	0	77	482600	1	1	0
1	0	1	0	0	1	30	45	30	50	2	0.283178	0.158816	0	1	0	1	0	77	482600	1	1	0
0	1	0	0	0	0	0	30	0	0	1	0.253771	0.248302	0	1	0	0	1	51	209000	1	1	0
1	0	0	1	0	1	30	30	30	50	1	0.253771	0.248302	0	1	0	0	1	51	209000	1	1	0
1	1	0	0	0	0	0	30	0	0	1	0.253771	0.248302	0	1	0	0	1	51	209000	1	1	0
0	0	0	0	0	1	10	30	30	225	1	0.253771	0.248302	0	1	0	0	1	51	209000	1	1	0
0	1	0	0	0	0	0	30	0	0	1	0.253771	0.248302	0	1	0	0	1	51	209000	1	1	0
1	0	1	0	0	1	30	45	30	50	1	0.253771	0.248302	0	1	0	0	1	51	209000	1	1	0
0	1	0	0	0	0	0	30	0	0	0	0.354785	0.58993	0	0	1	0	0	17	916900	0	1	0
1	0	0	1	0	1	30	30	30	50	0	0.354785	0.58993	0	0	1	0	0	17	916900	0	1	0
0	1	0	0	0	0	0	30	0	0	0	0.354785	0.58993	0	0	1	0	0	17	916900	0	1	0
1	0	0	0	0	1	10	30	30	225	0	0.354785	0.58993	0	0	1	0	0	17	916900	0	1	0
0	1	0	0	0	0	0	30	0	0	0	0.354785	0.58993	0	0	1	0	0	17	916900	0	1	0
1	0	1	0	0	1	30	45	30	50	0	0.354785	0.58993	0	0	1	0	0	17	916900	0	1	0
0	1	0	0	0	0	0	30	0	0	0	1.07973	0.253575	0	0	0	1	0	118	580400	1	0	1
1	0	0	1	0	1	30	30	30	50	0	1.07973	0.253575	0	0	0	1	0	118	580400	1	0	1
0	1	0	0	0	0	0	30	0	0	0	1.07973	0.253575	0	0	0	1	0	118	580400	1	0	1
1	0	0	0	0	1	10	30	30	225	0	1.07973	0.253575	0	0	0	1	0	118	580400	1	0	1
0	1	0	0	0	0	0	30	0	0	0	1.07973	0.253575	0	0	0	1	0	118	580400	1	0	1
1	0	1	0	0	1	30	45	30	50	0	1.07973	0.253575	0	0	0	1	0	118	580400	1	0	1
0	1	0	0	0	0	0	30	0	0	3	1.70984	0.0708147	1	0	0	0	1	63	356000	1	0	0
1	0	0	1	0	1	30	30	30	50	3	1.70984	0.0708147	1	0	0	0	1	63	356000	1	0	0
1	1	0	0	0	0	0	30	0	0	3	1.70984	0.0708147	1	0	0	0	1	63	356000	1	0	0
0	0	0	0	0	1	10	30	30	225	3	1.70984	0.0708147	1	0	0	0	1	63	356000	1	0	0
0	1	0	0	0	0	0	30	0	0	3	1.70984	0.0708147	1	0	0	0	1	63	356000	1	0	0
1	0	1	0	0	1	30	45	30	50	3	1.70984	0.0708147	1	0	0	0	1	63	356000	1	0	0
0	1	0	0	0	0	0	30	0	0	0	0.20091	0.18695	0	0	0	0	0	43	267100	1	1	0
1	0	0	1	0	1	30	30	30	50	0	0.20091	0.18695	0	0	0	0	0	43	267100	1	1	0
0	1	0	0	0	0	0	30	0	0	0	0.20091	0.18695	0	0	0	0	0	43	267100	1	1	0
1	0	0	0	0	1	10	30	30	225	0	0.20091	0.18695	0	0	0	0	0	43	267100	1	1	0
0	1	0	0	0	0	0	30	0	0	0	0.20091	0.18695	0	0	0	0	0	43	267100	1	1	0
1	0	1	0	0	1	30	45	30	50	0	0.20091	0.18695	0	0	0	0	0	43	267100	1	1	0
1	1	0	0	0	0	0	30	0	0	0	2.15487	0.106646	0	0	0	1	0	72	232500	1	0	1
0	0	0	1	0	1	30	30	30	50	0	2.15487	0.106646	0	0	0	1	0	72	232500	1	0	1
1	1	0	0	0	0	0	30	0	0	0	2.15487	0.106646	0	0	0	1	0	72	232500	1	0	1
0	0	0	0	0	1	10	30	30	225	0	2.15487	0.106646	0	0	0	1	0	72	232500	1	0	1
0	1	0	0	0	0	0	30	0	0	0	2.15487	0.106646	0	0	0	1	0	72	232500	1	0	1
1	0	1	0	0	1	30	45	30	50	0	2.15487	0.106646	0	0	0	1	0	72	232500	1	0	1
0	1	0	0	0	0	0	30	0	0	0	0.400712	0.0709166	0	0	1	1	0	66	534100	0	0	1
1	0	0	1	0	1	30	30	30	50	0	0.400712	0.0709166	0	0	1	1	0	66	534100	0	0	1
1	1	0	0	0	0	0	30	0	0	0	0.400712	0.0709166	0	0	1	1	0	66	534100	0	0	1
0	0	0	0	0	1	10	30	30	225	0	0.400712	0.0709166	0	0	1	1	0	66	534100	0	0	1
1	1	0	0	0	0	0	30	0	0	0	0.400712	0.0709166	0	0	1	1	0	66	534100	0	0	1
0	0	1	0	0	1	30	45	30	50	0	0.400712	0.0709166	0	0	1	1	0	66	534100	0	0	1
1	1	0	0	0	0	0	30	0	0	2	0.172726	0.349071	1	0	0	1	0	60	152200	0	0	1
0	0	0	1	0	1	30	30	30	50	2	0.172726	0.349071	1	0	0	1	0	60	152200	0	0	1
1	1	0	0	0	0	0	30	0	0	2	0.172726	0.349071	1	0	0	1	0	60	152200	0	0	1
0	0	0	0	0	1	10	30	30	225	2	0.172726	0.349071	1	0	0	1	0	60	152200	0	0	1
1	1	0	0	0	0	0	30	0	0	2	0.172726	0.349071	1	0	0	1	0	60	152200	0	0	1
0	0	1	0	0	1	30	45	30	50	2	0.172726	0.349071	1	0	0	1	0	60	152200	0	0	1
0	1	0	0	0	0	0	30	0	0	1	0.704553	0.292155	0	1	0	0	1	53	439900	0	1	0
1	0	0	1	0	1	30	30	30	50	1	0.704553	0.292155	0	1	0	0	1	53	439900	0	1	0
0	1	0	0	0	0	0	30	0	0	1	0.704553	0.292155	0	1	0	0	1	53	439900	0	1	0
1	0	0	0	0	1	10	30	30	225	1	0.704553	0.292155	0	1	0	0	1	53	439900	0	1	0
0	1	0	0	0	0	0	30	0	0	1	0.704553	0.292155	0	1	0	0	1	53	439900	0	1	0
1	0	1	0	0	1	30	45	30	50	1	0.704553	0.292155	0	1	0	0	1	53	439900	0	1	0
0	1	0	0	0	0	0	30	0	0	0	0.341781	0.0722993	0	0	1	0	1	37	237400	1	1	0
1	0	0	1	0	1	30	30	30	50	0	0.341781	0.0722993	0	0	1	0	1	37	237400	1	1	0
1	1	0	0	0	0	0	30	0	0	0	0.341781	0.0722993	0	0	1	0	1	37	237400	1	1	0
0	0	0	0	0	1	10	30	30	225	0	0.341781	0.0722993	0	0	1	0	1	37	237400	1	1	0
0	1	0	0	0	0	0	30	0	0	0	0.341781	0.0722993	0	0	1	0	1	37	237400	1	1	0
1	0	1	0	0	1	30	45	30	50	0	0.341781	0.0722993	0	0	1	0	1	37	237400	1	1	0
0	1	0	0	0	0	0	30	0	0	3	0.149868	0.61501	0	1	0	0	0	42	176700	1	0	0
1	0	0	1	0	1	30	30	30	50	3	0.149868	0.61501	0	1	0	0	0	42	176700	1	0	0
1	1	0	0	0	0	0	30	0	0	3	0.149868	0.61501	0	1	0	0	0	42	176700	1	0	0
0	0	0	0	0	1	10	30	30	225	3	0.149868	0.61501	0	1	0	0	0	42	176700	1	0	0
1	1	0	0	0	0	0	30	0	0	3	0.149868	0.61501	0	1	0	0	0	42	176700	1	0	0
0	0	1	0	0	1	30	45	30	50	3	0.149868	0.61501	0	1	0	0	0	42	176700	1	0	0
0	1	0	0	0	0	0	30	0	0	3	0.378145	0.260733	0	1	0	0	0	6	807700	1	1	0
1	0	0	1	0	1	30	30	30	50	3	0.378145	0.260733	0	1	0	0	0	6	807700	1	1	0
1	1	0	0	0	0	0	30	0	0	3	0.378145	0.260733	0	1	0	0	0	6	807700	1	1	0
0	0	0	0	0	1	10	30	30	225	3	0.378145	0.260733	0	1	0	0	0	6	807700	1	1	0
1	1	0	0	0	0	0	30	0	0	3	0.378145	0.260733	0	1	0	0	0	6	807700	1	1	0
0	0	1	0	0	1	30	45	30	50	3	0.378145	0.260733	0	1	0	0	0	6	807700	1	1	0
0	1	0	0	0	0	0	30	0	0	3	0.374094	0.245061	1	0	0	0	1	40	433700	0	0	1
1	0	0	1	0	1	30	30	30	50	3	0.374094	0.245061	1	0	0	0	1	40	433700	0	0	1
0	1	0	0	0	0	0	30	0	0	3	0.374094	0.245061	1	0	0	0	1	40	433700	0	0	1
1	0	0	0	0	1	10	30	30	225	3	0.374094	0.245061	1	0	0	0	1	40	433700	0	0	1
0	1	0	0	0	0	0	30	0	0	3	0.374094	0.245061	1	0	0	0	1	40	433700	0	0	1
1	0	1	0	0	1	30	45	30	50	3	0.374094	0.245061	1	0	0	0	1	40	433700	0	0	1
1	1	0	0	0	0	0	30	0	0	0	0.136599	0.224313	0	0	0	0	0	89	154600	1	0	0
0	0	0	1	0	1	30	30	30	50	0	0.136599	0.224313	0	0	0	0	0	89	154600	1	0	0
1	1	0	0	0	0	0	30	0	0	0	0.136599	0.224313	0	0	0	0	0	89	154600	1	0	0
0	0	0	0	0	1	10	30	30	225	0	0.136599	0.224313	0	0	0	0	0	89	154600	1	0	0
1	1	0	0	0	0	0	30	0	0	0	0.136599	0.224313	0	0	0	0	0	89	154600	1	0	0
0	0	1	0	0	1	30	45	30	50	0	0.136599	0.224313	0	0	0	0	0	89	154600	1	0	0
1	1	0	0	0	0	0	30	0	0	3	0.203932	0.333218	1	0	0	1	1	58	299700	1	0	0
0	0	0	1	0	1	30	30	30	50	3	0.203932	0.333218	1	0	0	1	1	58	299700	1	0	0
1	1	0	0	0	0	0	30	0	0	3	0.203932	0.333218	1	0	0	1	1	58	299700	1	0	0
0	0	0	0	0	1	10	30	30	225	3	0.203932	0.333218	1	0	0	1	1	58	299700	1	0	0
0	1	0	0	0	0	0	30	0	0	3	0.203932	0.333218	1	0	0	1	1	58	299700	1	0	0
1	0	1	0	0	1	30	45	30	50	3	0.203932	0.333218	1	0	0	1	1	58	299700	1	0	0
1	1	0	0	0	0	0	30	0	0	0	0.937293	0.477183	0	0	0	0	1	30	365400	1	0	0
0	0	0	1	0	1	30	30	30	50	0	0.937293	0.477183	0	0	0	0	1	30	365400	1	0	0
1	1	0	0	0	0	0	30	0	0	0	0.937293	0.477183	0	0	0	0	1	30	365400	1	0	0
0	0	0	0	0	1	10	30	30	225	0	0.937293	0.477183	0	0	0	0	1	30	365400	1	0	0
1	1	0	0	0	0	0	30	0	0	0	0.937293	0.477183	0	0	0	0	1	30	365400	1	0	0
0	0	1	0	0	1	30	45	30	50	0	0.937293	0.477183	0	0	0	0	1	30	365400	1	0	0
1	1	0	0	0	0	0	30	0	0	0	0.21956	0.568356	0	0	0	0	1	67	235900	1	0	0
0	0	0	1	0	1	30	30	30	50	0	0.21956	0.568356	0	0	0	0	1	67	235900	1	0	0
1	1	0	0	0	0	0	30	0	0	0	0.21956	0.568356	0	0	0	0	1	67	235900	1	0	0
0	0	0	0	0	1	10	30	30	225	0	0.21956	0.568356	0	0	0	0	1	67	235900	1	0	0
0	1	0	0	0	0	0	30	0	0	0	0.21956	0.568356	0	0	0	0	1	67	235900	1	0	0
1	0	1	0	0	1	30	45	30	50	0	0.21956	0.568356	0	0	0	0	1	67	235900	1	0	0
0	1	0	0	0	0	0	30	0	0	3	0.241898	0.383073	0	1	0	1	0	84	443800	1	0	1
1	0	0	1	0	1	30	30	30	50	3	0.241898	0.383073	0	1	0	1	0	84	443800	1	0	1
1	1	0	0	0	0	0	30	0	0	3	0.241898	0.383073	0	1	0	1	0	84	443800	1	0	1
0	0	0	0	0	1	10	30	30	225	3	0.241898	0.383073	0	1	0	1	0	84	443800	1	0	1
0	1	0	0	0	0	0	30	0	0	3	0.241898	0.383073	0	1	0	1	0	84	443800	1	0	1
1	0	1	0	0	1	30	45	30	50	3	0.241898	0.383073	0	1	0	1	0	84	443800	1	0	1
1	1	0	0	0	0	0	30	0	0	4	0.172305	0.510547	0	0	0	0	1	52	209600	0	0	0
0	0	0	1	0	1	30	30	30	50	4	0.172305	0.510547	0	0	0	0	1	52	209600	0	0	0
1	1	0	0	0	0	0	30	0	0	4	0.172305	0.510547	0	0	0	0	1	52	209600	0	0	0
0	0	0	0	0	1	10	30	30	225	4	0.172305	0.510547	0	0	0	0	1	52	209600	0	0	0
1	1	0	0	0	0	0	30	0	0	4	0.172305	0.510547	0	0	0	0	1	52	209600	0	0	0
0	0	1	0	0	1	30	45	30	50	4	0.172305	0.510547	0	0	0	0	1	52	209600	0	0	0
0	1	0	0	0	0	0	30	0	0	0	0.313263	0.179849	0	0	0	0	0	56	417900	1	1	0
1	0	0	1	0	1	30	30	30	50	0	0.313263	0.179849	0	0	0	0	0	56	417900	1	1	0
0	1	0	0	0	0	0	30	0	0	0	0.313263	0.179849	0	0	0	0	0	56	417900	1	1	0
1	0	0	0	0	1	10	30	30	225	0	0.313263	0.179849	0	0	0	0	0	56	417900	1	1	0
0	1	0	0	0	0	0	30	0	0	0	0.313263	0.179849	0	0	0	0	0	56	417900	1	1	0
1	0	1	0	0	1	30	45	30	50	0	0.313263	0.179849	0	0	0	0	0	56	417900	1	1	0
0	1	0	0	0	0	0	30	0	0	0	0.171991	0.517224	0	0	0	1	1	69	148200	1	0	0
1	0	0	1	0	1	30	30	30	50	0	0.171991	0.517224	0	0	0	1	1	69	148200	1	0	0
1	1	0	0	0	0	0	30	0	0	0	0.171991	0.517224	0	0	0	1	1	69	148200	1	0	0
0	0	0	0	0	1	10	30	30	225	0	0.171991	0.517224	0	0	0	1	1	69	148200	1	0	0
0	1	0	0	0	0	0	30	0	0	0	0.171991	0.517224	0	0	0	1	1	69	148200	1	0	0
1	0	1	0	0	1	30	45	30	50	0	0.171991	0.517224	0	0	0	1	1	69	148200	1	0	0
0	1	0	0	0	0	0	30	0	0	2	0.181117	0.29197	0	1	0	0	1	65	232400	1	1	0
1	0	0	1	0	1	30	30	30	50	2	0.181117	0.29197	0	1	0	0	1	65	232400	1	1	0
1	1	0	0	0	0	0	30	0	0	2	0.181117	0.29197	0	1	0	0	1	65	232400	1	1	0
0	0	0	0	0	1	10	30	30	225	2	0.181117	0.29197	0	1	0	0	1	65	232400	1	1	0
0	1	0	0	0	0	0	30	0	0	2	0.181117	0.29197	0	1	0	0	1	65	232400	1	1	0
1	0	1	0	0	1	30	45	30	50	2	0.181117	0.29197	0	1	0	0	1	65	232400	1	1	0
0	1	0	0	0	0	0	30	0	0	0	0.222957	0.240503	0	0	0	0	0	43	328300	0	1	0
1	0	0	1	0	1	30	30	30	50	0	0.222957	0.240503	0	0	0	0	0	43	328300	0	1	0
1	1	0	0	0	0	0	30	0	0	0	0.222957	0.240503	0	0	0	0	0	43	328300	0	1	0
0	0	0	0	0	1	10	30	30	225	0	0.222957	0.240503	0	0	0	0	0	43	328300	0	1	0
0	1	0	0	0	0	0	30	0	0	0	0.222957	0.240503	0	0	0	0	0	43	328300	0	1	0
1	0	1	0	0	1	30	45	30	50	0	0.222957	0.240503	0	0	0	0	0	43	328300	0	1	0
1	1	0	0	0	0	0	30	0	0	1	0.171564	0.087859	0	1	0	1	1	69	161600	0	0	0
0	0	0	1	0	1	30	30	30	50	1	0.171564	0.087859	0	1	0	1	1	69	161600	0	0	0
1	1	0	0	0	0	0	30	0	0	1	0.171564	0.087859	0	1	0	1	1	69	161600	0	0	0
0	0	0	0	0	1	10	30	30	225	1	0.171564	0.087859	0	1	0	1	1	69	161600	0	0	0
0	1	0	0	0	0	0	30	0	0	1	0.171564	0.087859	0	1	0	1	1	69	161600	0	0	0
1	0	1	0	0	1	30	45	30	50	1	0.171564	0.087859	0	1	0	1	1	69	161600	0	0	0
0	1	0	0	0	0	0	30	0	0	0	0.101226	0.161114	0	0	0	0	1	81	199200	0	0	1
1	0	0	1	0	1	30	30	30	50	0	0.101226	0.161114	0	0	0	0	1	81	199200	0	0	1
1	1	0	0	0	0	0	30	0	0	0	0.101226	0.161114	0	0	0	0	1	81	199200	0	0	1
0	0	0	0	0	1	10	30	30	225	0	0.101226	0.161114	0	0	0	0	1	81	199200	0	0	1
0	1	0	0	0	0	0	30	0	0	0	0.101226	0.161114	0	0	0	0	1	81	199200	0	0	1
1	0	1	0	0	1	30	45	30	50	0	0.101226	0.161114	0	0	0	0	1	81	199200	0	0	1
0	1	0	0	0	0	0	30	0	0	0	1.71631	0.513702	0	0	0	0	1	55	487100	1	0	1
1	0	0	1	0	1	30	30	30	50	0	1.71631	0.513702	0	0	0	0	1	55	487100	1	0	1
0	1	0	0	0	0	0	30	0	0	0	1.71631	0.513702	0	0	0	0	1	55	487100	1	0	1
1	0	0	0	0	1	10	30	30	225	0	1.71631	0.513702	0	0	0	0	1	55	487100	1	0	1
0	1	0	0	0	0	0	30	0	0	0	1.71631	0.513702	0	0	0	0	1	55	487100	1	0	1
1	0	1	0	0	1	30	45	30	50	0	1.71631	0.513702	0	0	0	0	1	55	487100	1	0	1
0	1	0	0	0	0	0	30	0	0	0	0.158839	0.32203	0	1	0	1	0	94	188400	1	1	0
1	0	0	1	0	1	30	30	30	50	0	0.158839	0.32203	0	1	0	1	0	94	188400	1	1	0
0	1	0	0	0	0	0	30	0	0	0	0.158839	0.32203	0	1	0	1	0	94	188400	1	1	0
1	0	0	0	0	1	10	30	30	225	0	0.158839	0.32203	0	1	0	1	0	94	188400	1	1	0
0	1	0	0	0	0	0	30	0	0	0	0.158839	0.32203	0	1	0	1	0	94	188400	1	1	0
1	0	1	0	0	1	30	45	30	50	0	0.158839	0.32203	0	1	0	1	0	94	188400	1	1	0
1	1	0	0	0	0	0	30	0	0	1	0.149794	0.423957	0	1	0	0	1	34	199400	0	0	0
0	0	0	1	0	1	30	30	30	50	1	0.149794	0.423957	0	1	0	0	1	34	199400	0	0	0
1	1	0	0	0	0	0	30	0	0	1	0.149794	0.423957	0	1	0	0	1	34	199400	0	0	0
0	0	0	0	0	1	10	30	30	225	1	0.149794	0.423957	0	1	0	0	1	34	199400	0	0	0
0	1	0	0	0	0	0	30	0	0	1	0.149794	0.423957	0	1	0	0	1	34	199400	0	0	0
1	0	1	0	0	1	30	45	30	50	1	0.149794	0.423957	0	1	0	0	1	34	199400	0	0	0
1	1	0	0	0	0	0	30	0	0	0	0.163912	0.596991	0	0	0	0	0	65	168600	1	0	0
0	0	0	1	0	1	30	30	30	50	0	0.163912	0.596991	0	0	0	0	0	65	168600	1	0	0
1	1	0	0	0	0	0	30	0	0	0	0.163912	0.596991	0	0	0	0	0	65	168600	1	0	0
0	0	0	0	0	1	10	30	30	225	0	0.163912	0.596991	0	0	0	0	0	65	168600	1	0	0
1	1	0	0	0	0	0	30	0	0	0	0.163912	0.596991	0	0	0	0	0	65	168600	1	0	0
0	0	1	0	0	1	30	45	30	50	0	0.163912	0.596991	0	0	0	0	0	65	168600	1	0	0
0	1	0	0	0	0	0	30	0	0	0	0.765368	0.178218	0	0	0	0	1	24	268200	0	0	1
1	0	0	1	0	1	30	30	30	50	0	0.765368	0.178218	0	0	0	0	1	24	268200	0	0	1
1	1	0	0	0	0	0	30	0	0	0	0.765368	0.178218	0	0	0	0	1	24	268200	0	0	1
0	0	0	0	0	1	10	30	30	225	0	0.765368	0.178218	0	0	0	0	1	24	268200	0	0	1
0	1	0	0	0	0	0	30	0	0	0	0.765368	0.178218	0	0	0	0	1	24	268200	0	0	1
1	0	1	0	0	1	30	45	30	50	0	0.765368	0.178218	0	0	0	0	1	24	268200	0	0	1
0	1	0	0	0	0	0	30	0	0	1	0.949895	0.314769	0	1	0	1	0	54	586800	1	1	0
1	0	0	1	0	1	30	30	30	50	1	0.949895	0.314769	0	1	0	1	0	54	586800	1	1	0
0	1	0	0	0	0	0	30	0	0	1	0.949895	0.314769	0	1	0	1	0	54	586800	1	1	0
1	0	0	0	0	1	10	30	30	225	1	0.949895	0.314769	0	1	0	1	0	54	586800	1	1	0
0	1	0	0	0	0	0	30	0	0	1	0.949895	0.314769	0	1	0	1	0	54	586800	1	1	0
1	0	1	0	0	1	30	45	30	50	1	0.949895	0.314769	0	1	0	1	0	54	586800	1	1	0
0	1	0	0	0	0	0	30	0	0	2	0.201836	0.160382	0	1	0	0	0	29	274000	1	0	1
1	0	0	1	0	1	30	30	30	50	2	0.201836	0.160382	0	1	0	0	0	29	274000	1	0	1
0	1	0	0	0	0	0	30	0	0	2	0.201836	0.160382	0	1	0	0	0	29	274000	1	0	1
1	0	0	0	0	1	10	30	30	225	2	0.201836	0.160382	0	1	0	0	0	29	274000	1	0	1
0	1	0	0	0	0	0	30	0	0	2	0.201836	0.160382	0	1	0	0	0	29	274000	1	0	1
1	0	1	0	0	1	30	45	30	50	2	0.201836	0.160382	0	1	0	0	0	29	274000	1	0	1
1	1	0	0	0	0	0	30	0	0	0	0.200746	0.321274	0	0	0	0	0	34	223200	0	0	0
0	0	0	1	0	1	30	30	30	50	0	0.200746	0.321274	0	0	0	0	0	34	223200	0	0	0
1	1	0	0	0	0	0	30	0	0	0	0.200746	0.321274	0	0	0	0	0	34	223200	0	0	0
0	0	0	0	0	1	10	30	30	225	0	0.200746	0.321274	0	0	0	0	0	34	223200	0	0	0
1	1	0	0	0	0	0	30	0	0	0	0.200746	0.321274	0	0	0	0	0	34	223200	0	0	0
0	0	1	0	0	1	30	45	30	50	0	0.200746	0.321274	0	0	0	0	0	34	223200	0	0	0
1	1	0	0	0	0	0	30	0	0	2	0.311308	0.355607	0	1	0	0	1	49	199400	0	0	1
0	0	0	1	0	1	30	30	30	50	2	0.311308	0.355607	0	1	0	0	1	49	199400	0	0	1
1	1	0	0	0	0	0	30	0	0	2	0.311308	0.355607	0	1	0	0	1	49	199400	0	0	1
0	0	0	0	0	1	10	30	30	225	2	0.311308	0.355607	0	1	0	0	1	49	199400	0	0	1
1	1	0	0	0	0	0	30	0	0	2	0.311308	0.355607	0	1	0	0	1	49	199400	0	0	1
0	0	1	0	0	1	30	45	30	50	2	0.311308	0.355607	0	1	0	0	1	49	199400	0	0	1
0	1	0	0	0	0	0	30	0	0	3	0.229569	0.0495138	1	0	0	0	0	63	518200	1	0	1
1	0	0	1	0	1	30	30	30	50	3	0.229569	0.0495138	1	0	0	0	0	63	518200	1	0	1
1	1	0	0	0	0	0	30	0	0	3	0.229569	0.0495138	1	0	0	0	0	63	518200	1	0	1
0	0	0	0	0	1	10	30	30	225	3	0.229569	0.0495138	1	0	0	0	0	63	518200	1	0	1
0	1	0	0	0	0	0	30	0	0	3	0.229569	0.0495138	1	0	0	0	0	63	518200	1	0	1
1	0	1	0	0	1	30	45	30	50	3	0.229569	0.0495138	1	0	0	0	0	63	518200	1	0	1
1	1	0	0	0	0	0	30	0	0	0	4.84137	0.187063	0	0	0	0	0	23	496800	1	0	1
0	0	0	1	0	1	30	30	30	50	0	4.84137	0.187063	0	0	0	0	0	23	496800	1	0	1
1	1	0	0	0	0	0	30	0	0	0	4.84137	0.187063	0	0	0	0	0	23	496800	1	0	1
0	0	0	0	0	1	10	30	30	225	0	4.84137	0.187063	0	0	0	0	0	23	496800	1	0	1
1	1	0	0	0	0	0	30	0	0	0	4.84137	0.187063	0	0	0	0	0	23	496800	1	0	1
0	0	1	0	0	1	30	45	30	50	0	4.84137	0.187063	0	0	0	0	0	23	496800	1	0	1
1	1	0	0	0	0	0	30	0	0	2	0.525968	0.387124	0	1	0	0	0	67	262000	1	0	0
0	0	0	1	0	1	30	30	30	50	2	0.525968	0.387124	0	1	0	0	0	67	262000	1	0	0
1	1	0	0	0	0	0	30	0	0	2	0.525968	0.387124	0	1	0	0	0	67	262000	1	0	0
0	0	0	0	0	1	10	30	30	225	2	0.525968	0.387124	0	1	0	0	0	67	262000	1	0	0
1	1	0	0	0	0	0	30	0	0	2	0.525968	0.387124	0	1	0	0	0	67	262000	1	0	0
0	0	1	0	0	1	30	45	30	50	2	0.525968	0.387124	0	1	0	0	0	67	262000	1	0	0
0	1	0	0	0	0	0	30	0	0	3	0.900947	0.21311	1	0	0	1	0	28	412400	1	1	0
1	0	0	1	0	1	30	30	30	50	3	0.900947	0.21311	1	0	0	1	0	28	412400	1	1	0
1	1	0	0	0	0	0	30	0	0	3	0.900947	0.21311	1	0	0	1	0	28	412400	1	1	0
0	0	0	0	0	1	10	30	30	225	3	0.900947	0.21311	1	0	0	1	0	28	412400	1	1	0
0	1	0	0	0	0	0	30	0	0	3	0.900947	0.21311	1	0	0	1	0	28	412400	1	1	0
1	0	1	0	0	1	30	45	30	50	3	0.900947	0.21311	1	0	0	1	0	28	412400	1	1	0
1	1	0	0	0	0	0	30	0	0	6	0.143923	0.230069	1	0	1	0	0	32	293500	1	0	0
0	0	0	1	0	1	30	30	30	50	6	0.143923	0.230069	1	0	1	0	0	32	293500	1	0	0
1	1	0	0	0	0	0	30	0	0	6	0.143923	0.230069	1	0	1	0	0	32	293500	1	0	0
0	0	0	0	0	1	10	30	30	225	6	0.143923	0.230069	1	0	1	0	0	32	293500	1	0	0
1	1	0	0	0	0	0	30	0	0	6	0.143923	0.230069	1	0	1	0	0	32	293500	1	0	0
0	0	1	0	0	1	30	45	30	50	6	0.143923	0.230069	1	0	1	0	0	32	293500	1	0	0
0	1	0	0	0	0	0	30	0	0	0	0.10628	0.353406	0	0	0	0	1	81	198100	0	0	1
1	0	0	1	0	1	30	30	30	50	0	0.10628	0.353406	0	0	0	0	1	81	198100	0	0	1
1	1	0	0	0	0	0	30	0	0	0	0.10628	0.353406	0	0	0	0	1	81	198100	0	0	1
0	0	0	0	0	1	10	30	30	225	0	0.10628	0.353406	0	0	0	0	1	81	198100	0	0	1
0	1	0	0	0	0	0	30	0	0	0	0.10628	0.353406	0	0	0	0	1	81	198100	0	0	1
1	0	1	0	0	1	30	45	30	50	0	0.10628	0.353406	0	0	0	0	1	81	198100	0	0	1
1	1	0	0	0	0	0	30	0	0	0	0.196026	0.724829	0	0	0	0	0	26	297400	0	0	1
0	0	0	1	0	1	30	30	30	50	0	0.196026	0.724829	0	0	0	0	0	26	297400	0	0	1
1	1	0	0	0	0	0	30	0	0	0	0.196026	0.724829	0	0	0	0	0	26	297400	0	0	1
0	0	0	0	0	1	10	30	30	225	0	0.196026	0.724829	0	0	0	0	0	26	297400	0	0	1
1	1	0	0	0	0	0	30	0	0	0	0.196026	0.724829	0	0	0	0	0	26	297400	0	0	1
0	0	1	0	0	1	30	45	30	50	0	0.196026	0.724829	0	0	0	0	0	26	297400	0	0	1
1	1	0	0	0	0	0	30	0	0	5	0.226541	0.173433	1	0	0	0	0	53	250000	1	0	1
0	0	0	1	0	1	30	30	30	50	5	0.226541	0.173433	1	0	0	0	0	53	250000	1	0	1
1	1	0	0	0	0	0	30	0	0	5	0.226541	0.173433	1	0	0	0	0	53	250000	1	0	1
0	0	0	0	0	1	10	30	30	225	5	0.226541	0.173433	1	0	0	0	0	53	250000	1	0	1
1	1	0	0	0	0	0	30	0	0	5	0.226541	0.173433	1	0	0	0	0	53	250000	1	0	1
0	0	1	0	0	1	30	45	30	50	5	0.226541	0.173433	1	0	0	0	0	53	250000	1	0	1
1	1	0	0	0	0	0	30	0	0	1	0.218496	0.22958	0	1	0	0	0	56	205300	0	0	1
0	0	0	1	0	1	30	30	30	50	1	0.218496	0.22958	0	1	0	0	0	56	205300	0	0	1
1	1	0	0	0	0	0	30	0	0	1	0.218496	0.22958	0	1	0	0	0	56	205300	0	0	1
0	0	0	0	0	1	10	30	30	225	1	0.218496	0.22958	0	1	0	0	0	56	205300	0	0	1
0	1	0	0	0	0	0	30	0	0	1	0.218496	0.22958	0	1	0	0	0	56	205300	0	0	1
1	0	1	0	0	1	30	45	30	50	1	0.218496	0.22958	0	1	0	0	0	56	205300	0	0	1
0	1	0	0	0	0	0	30	0	0	0	0.109143	0.778835	0	0	0	1	1	64	140700	0	0	0
1	0	0	1	0	1	30	30	30	50	0	0.109143	0.778835	0	0	0	1	1	64	140700	0	0	0
1	1	0	0	0	0	0	30	0	0	0	0.109143	0.778835	0	0	0	1	1	64	140700	0	0	0
0	0	0	0	0	1	10	30	30	225	0	0.109143	0.778835	0	0	0	1	1	64	140700	0	0	0
0	1	0	0	0	0	0	30	0	0	0	0.109143	0.778835	0	0	0	1	1	64	140700	0	0	0
1	0	1	0	0	1	30	45	30	50	0	0.109143	0.778835	0	0	0	1	1	64	140700	0	0	0
1	1	0	0	0	0	0	30	0	0	8	1.20388	0.112071	1	0	1	0	0	32	535400	1	0	1
0	0	0	1	0	1	30	30	30	50	8	1.20388	0.112071	1	0	1	0	0	32	535400	1	0	1
1	1	0	0	0	0	0	30	0	0	8	1.20388	0.112071	1	0	1	0	0	32	535400	1	0	1
0	0	0	0	0	1	10	30	30	225	8	1.20388	0.112071	1	0	1	0	0	32	535400	1	0	1
0	1	0	0	0	0	0	30	0	0	8	1.20388	0.112071	1	0	1	0	0	32	535400	1	0	1
1	0	1	0	0	1	30	45	30	50	8	1.20388	0.112071	1	0	1	0	0	32	535400	1	0	1
1	1	0	0	0	0	0	30	0	0	0	0.175367	0.181771	0	0	0	1	0	78	361800	1	1	0
0	0	0	1	0	1	30	30	30	50	0	0.175367	0.181771	0	0	0	1	0	78	361800	1	1	0
1	1	0	0	0	0	0	30	0	0	0	0.175367	0.181771	0	0	0	1	0	78	361800	1	1	0
0	0	0	0	0	1	10	30	30	225	0	0.175367	0.181771	0	0	0	1	0	78	361800	1	1	0
1	1	0	0	0	0	0	30	0	0	0	0.175367	0.181771	0	0	0	1	0	78	361800	1	1	0
0	0	1	0	0	1	30	45	30	50	0	0.175367	0.181771	0	0	0	1	0	78	361800	1	1	0
1	1	0	0	0	0	0	30	0	0	2	2.87854	0.348183	1	0	0	0	1	36	306200	1	0	0
0	0	0	1	0	1	30	30	30	50	2	2.87854	0.348183	1	0	0	0	1	36	306200	1	0	0
1	1	0	0	0	0	0	30	0	0	2	2.87854	0.348183	1	0	0	0	1	36	306200	1	0	0
0	0	0	0	0	1	10	30	30	225	2	2.87854	0.348183	1	0	0	0	1	36	306200	1	0	0
1	1	0	0	0	0	0	30	0	0	2	2.87854	0.348183	1	0	0	0	1	36	306200	1	0	0
0	0	1	0	0	1	30	45	30	50	2	2.87854	0.348183	1	0	0	0	1	36	306200	1	0	0
1	1	0	0	0	0	0	30	0	0	10	0.338193	0.0226505	0	1	0	0	1	38	189400	1	1	0
0	0	0	1	0	1	30	30	30	50	10	0.338193	0.0226505	0	1	0	0	1	38	189400	1	1	0
1	1	0	0	0	0	0	30	0	0	10	0.338193	0.0226505	0	1	0	0	1	38	189400	1	1	0
0	0	0	0	0	1	10	30	30	225	10	0.338193	0.0226505	0	1	0	0	1	38	189400	1	1	0
1	1	0	0	0	0	0	30	0	0	10	0.338193	0.0226505	0	1	0	0	1	38	189400	1	1	0
0	0	1	0	0	1	30	45	30	50	10	0.338193	0.0226505	0	1	0	0	1	38	189400	1	1	0
0	1	0	0	0	0	0	30	0	0	2	0.619798	0.41304	1	0	0	1	1	66	437900	1	0	1
1	0	0	1	0	1	30	30	30	50	2	0.619798	0.41304	1	0	0	1	1	66	437900	1	0	1
1	1	0	0	0	0	0	30	0	0	2	0.619798	0.41304	1	0	0	1	1	66	437900	1	0	1
0	0	0	0	0	1	10	30	30	225	2	0.619798	0.41304	1	0	0	1	1	66	437900	1	0	1
0	1	0	0	0	0	0	30	0	0	2	0.619798	0.41304	1	0	0	1	1	66	437900	1	0	1
1	0	1	0	0	1	30	45	30	50	2	0.619798	0.41304	1	0	0	1	1	66	437900	1	0	1
0	1	0	0	0	0	0	30	0	0	0	0.135562	0.710899	0	0	0	0	1	53	134500	0	0	0
1	0	0	1	0	1	30	30	30	50	0	0.135562	0.710899	0	0	0	0	1	53	134500	0	0	0
0	1	0	0	0	0	0	30	0	0	0	0.135562	0.710899	0	0	0	0	1	53	134500	0	0	0
1	0	0	0	0	1	10	30	30	225	0	0.135562	0.710899	0	0	0	0	1	53	134500	0	0	0
0	1	0	0	0	0	0	30	0	0	0	0.135562	0.710899	0	0	0	0	1	53	134500	0	0	0
1	0	1	0	0	1	30	45	30	50	0	0.135562	0.710899	0	0	0	0	1	53	134500	0	0	0
0	1	0	0	0	0	0	30	0	0	3	0.172184	0.193742	1	0	0	0	0	63	180600	1	0	0
1	0	0	0	1	1	10	45	45	325	3	0.172184	0.193742	1	0	0	0	0	63	180600	1	0	0
0	1	0	0	0	0	0	30	0	0	3	0.172184	0.193742	1	0	0	0	0	63	180600	1	0	0
1	0	0	0	1	0	0	45	0	0	3	0.172184	0.193742	1	0	0	0	0	63	180600	1	0	0
0	1	0	0	0	0	0	30	0	0	3	0.172184	0.193742	1	0	0	0	0	63	180600	1	0	0
1	0	1	0	0	0	10	40	30	225	3	0.172184	0.193742	1	0	0	0	0	63	180600	1	0	0
0	1	0	0	0	0	0	30	0	0	1	1.10977	0.144286	0	1	0	0	0	30	444200	1	1	0
1	0	0	0	1	1	10	45	45	325	1	1.10977	0.144286	0	1	0	0	0	30	444200	1	1	0
0	1	0	0	0	0	0	30	0	0	1	1.10977	0.144286	0	1	0	0	0	30	444200	1	1	0
1	0	0	0	1	0	0	45	0	0	1	1.10977	0.144286	0	1	0	0	0	30	444200	1	1	0
0	1	0	0	0	0	0	30	0	0	1	1.10977	0.144286	0	1	0	0	0	30	444200	1	1	0
1	0	1	0	0	0	10	40	30	225	1	1.10977	0.144286	0	1	0	0	0	30	444200	1	1	0
1	1	0	0	0	0	0	30	0	0	0	0.139755	0.2829	0	0	0	0	1	28	328700	1	0	1
0	0	0	0	1	1	10	45	45	325	0	0.139755	0.2829	0	0	0	0	1	28	328700	1	0	1
0	1	0	0	0	0	0	30	0	0	0	0.139755	0.2829	0	0	0	0	1	28	328700	1	0	1
1	0	0	0	1	0	0	45	0	0	0	0.139755	0.2829	0	0	0	0	1	28	328700	1	0	1
1	1	0	0	0	0	0	30	0	0	0	0.139755	0.2829	0	0	0	0	1	28	328700	1	0	1
0	0	1	0	0	0	10	40	30	225	0	0.139755	0.2829	0	0	0	0	1	28	328700	1	0	1
0	1	0	0	0	0	0	30	0	0	0	0.866057	0.272198	0	0	0	0	1	114	221600	0	0	1
1	0	0	0	1	1	10	45	45	325	0	0.866057	0.272198	0	0	0	0	1	114	221600	0	0	1
0	1	0	0	0	0	0	30	0	0	0	0.866057	0.272198	0	0	0	0	1	114	221600	0	0	1
1	0	0	0	1	0	0	45	0	0	0	0.866057	0.272198	0	0	0	0	1	114	221600	0	0	1
0	1	0	0	0	0	0	30	0	0	0	0.866057	0.272198	0	0	0	0	1	114	221600	0	0	1
1	0	1	0	0	0	10	40	30	225	0	0.866057	0.272198	0	0	0	0	1	114	221600	0	0	1
1	1	0	0	0	0	0	30	0	0	4	0.372891	0.330012	1	0	0	1	0	63	278400	0	0	0
0	0	0	0	1	1	10	45	45	325	4	0.372891	0.330012	1	0	0	1	0	63	278400	0	0	0
0	1	0	0	0	0	0	30	0	0	4	0.372891	0.330012	1	0	0	1	0	63	278400	0	0	0
1	0	0	0	1	0	0	45	0	0	4	0.372891	0.330012	1	0	0	1	0	63	278400	0	0	0
1	1	0	0	0	0	0	30	0	0	4	0.372891	0.330012	1	0	0	1	0	63	278400	0	0	0
0	0	1	0	0	0	10	40	30	225	4	0.372891	0.330012	1	0	0	1	0	63	278400	0	0	0
0	1	0	0	0	0	0	30	0	0	0	4.27718	0.023398	0	0	0	0	0	38	410600	1	0	1
1	0	0	0	1	1	10	45	45	325	0	4.27718	0.023398	0	0	0	0	0	38	410600	1	0	1
0	1	0	0	0	0	0	30	0	0	0	4.27718	0.023398	0	0	0	0	0	38	410600	1	0	1
1	0	0	0	1	0	0	45	0	0	0	4.27718	0.023398	0	0	0	0	0	38	410600	1	0	1
0	1	0	0	0	0	0	30	0	0	0	4.27718	0.023398	0	0	0	0	0	38	410600	1	0	1
1	0	1	0	0	0	10	40	30	225	0	4.27718	0.023398	0	0	0	0	0	38	410600	1	0	1
1	1	0	0	0	0	0	30	0	0	1	0.125173	0.205307	0	1	0	1	0	81	184300	1	0	0
0	0	0	0	1	1	10	45	45	325	1	0.125173	0.205307	0	1	0	1	0	81	184300	1	0	0
0	1	0	0	0	0	0	30	0	0	1	0.125173	0.205307	0	1	0	1	0	81	184300	1	0	0
1	0	0	0	1	0	0	45	0	0	1	0.125173	0.205307	0	1	0	1	0	81	184300	1	0	0
0	1	0	0	0	0	0	30	0	0	1	0.125173	0.205307	0	1	0	1	0	81	184300	1	0	0
1	0	1	0	0	0	10	40	30	225	1	0.125173	0.205307	0	1	0	1	0	81	184300	1	0	0
0	1	0	0	0	0	0	30	0	0	0	0.216259	0.246809	0	0	1	0	1	94	295200	1	1	0
1	0	0	0	1	1	10	45	45	325	0	0.216259	0.246809	0	0	1	0	1	94	295200	1	1	0
0	1	0	0	0	0	0	30	0	0	0	0.216259	0.246809	0	0	1	0	1	94	295200	1	1	0
1	0	0	0	1	0	0	45	0	0	0	0.216259	0.246809	0	0	1	0	1	94	295200	1	1	0
0	1	0	0	0	0	0	30	0	0	0	0.216259	0.246809	0	0	1	0	1	94	295200	1	1	0
1	0	1	0	0	0	10	40	30	225	0	0.216259	0.246809	0	0	1	0	1	94	295200	1	1	0
0	1	0	0	0	0	0	30	0	0	0	2.55324	0.19966	0	0	0	0	0	35	688800	1	0	1
1	0	0	0	1	1	10	45	45	325	0	2.55324	0.19966	0	0	0	0	0	35	688800	1	0	1
0	1	0	0	0	0	0	30	0	0	0	2.55324	0.19966	0	0	0	0	0	35	688800	1	0	1
1	0	0	0	1	0	0	45	0	0	0	2.55324	0.19966	0	0	0	0	0	35	688800	1	0	1
0	1	0	0	0	0	0	30	0	0	0	2.55324	0.19966	0	0	0	0	0	35	688800	1	0	1
1	0	1	0	0	0	10	40	30	225	0	2.55324	0.19966	0	0	0	0	0	35	688800	1	0	1
0	1	0	0	0	0	0	30	0	0	0	0.424279	0.655214	0	0	0	0	1	67	240500	0	0	1
1	0	0	0	1	1	10	45	45	325	0	0.424279	0.655214	0	0	0	0	1	67	240500	0	0	1
0	1	0	0	0	0	0	30	0	0	0	0.424279	0.655214	0	0	0	0	1	67	240500	0	0	1
1	0	0	0	1	0	0	45	0	0	0	0.424279	0.655214	0	0	0	0	1	67	240500	0	0	1
0	1	0	0	0	0	0	30	0	0	0	0.424279	0.655214	0	0	0	0	1	67	240500	0	0	1
1	0	1	0	0	0	10	40	30	225	0	0.424279	0.655214	0	0	0	0	1	67	240500	0	0	1
1	1	0	0	0	0	0	30	0	0	2	0.235463	0.214087	1	0	0	1	1	50	241000	1	1	0
0	0	0	0	1	1	10	45	45	325	2	0.235463	0.214087	1	0	0	1	1	50	241000	1	1	0
1	1	0	0	0	0	0	30	0	0	2	0.235463	0.214087	1	0	0	1	1	50	241000	1	1	0
0	0	0	0	1	0	0	45	0	0	2	0.235463	0.214087	1	0	0	1	1	50	241000	1	1	0
1	1	0	0	0	0	0	30	0	0	2	0.235463	0.214087	1	0	0	1	1	50	241000	1	1	0
0	0	1	0	0	0	10	40	30	225	2	0.235463	0.214087	1	0	0	1	1	50	241000	1	1	0
0	1	0	0	0	0	0	30	0	0	0	0.125829	0.404545	0	0	0	0	1	42	194100	0	1	0
1	0	0	0	1	1	10	45	45	325	0	0.125829	0.404545	0	0	0	0	1	42	194100	0	1	0
0	1	0	0	0	0	0	30	0	0	0	0.125829	0.404545	0	0	0	0	1	42	194100	0	1	0
1	0	0	0	1	0	0	45	0	0	0	0.125829	0.404545	0	0	0	0	1	42	194100	0	1	0
0	1	0	0	0	0	0	30	0	0	0	0.125829	0.404545	0	0	0	0	1	42	194100	0	1	0
1	0	1	0	0	0	10	40	30	225	0	0.125829	0.404545	0	0	0	0	1	42	194100	0	1	0
1	1	0	0	0	0	0	30	0	0	0	1.83359	0.751993	0	0	0	1	1	32	694300	0	0	0
0	0	0	0	1	1	10	45	45	325	0	1.83359	0.751993	0	0	0	1	1	32	694300	0	0	0
0	1	0	0	0	0	0	30	0	0	0	1.83359	0.751993	0	0	0	1	1	32	694300	0	0	0
1	0	0	0	1	0	0	45	0	0	0	1.83359	0.751993	0	0	0	1	1	32	694300	0	0	0
1	1	0	0	0	0	0	30	0	0	0	1.83359	0.751993	0	0	0	1	1	32	694300	0	0	0
0	0	1	0	0	0	10	40	30	225	0	1.83359	0.751993	0	0	0	1	1	32	694300	0	0	0
1	1	0	0	0	0	0	30	0	0	1	0.322159	0.333658	0	1	0	1	1	55	327500	1	1	0
0	0	0	0	1	1	10	45	45	325	1	0.322159	0.333658	0	1	0	1	1	55	327500	1	1	0
0	1	0	0	0	0	0	30	0	0	1	0.322159	0.333658	0	1	0	1	1	55	327500	1	1	0
1	0	0	0	1	0	0	45	0	0	1	0.322159	0.333658	0	1	0	1	1	55	327500	1	1	0
0	1	0	0	0	0	0	30	0	0	1	0.322159	0.333658	0	1	0	1	1	55	327500	1	1	0
1	0	1	0	0	0	10	40	30	225	1	0.322159	0.333658	0	1	0	1	1	55	327500	1	1	0
1	1	0	0	0	0	0	30	0	0	1	0.128761	0.251403	0	1	0	0	1	78	115700	1	0	1
0	0	0	0	1	1	10	45	45	325	1	0.128761	0.251403	0	1	0	0	1	78	115700	1	0	1
0	1	0	0	0	0	0	30	0	0	1	0.128761	0.251403	0	1	0	0	1	78	115700	1	0	1
1	0	0	0	1	0	0	45	0	0	1	0.128761	0.251403	0	1	0	0	1	78	115700	1	0	1
1	1	0	0	0	0	0	30	0	0	1	0.128761	0.251403	0	1	0	0	1	78	115700	1	0	1
0	0	1	0	0	0	10	40	30	225	1	0.128761	0.251403	0	1	0	0	1	78	115700	1	0	1
0	1	0	0	0	0	0	30	0	0	0	2.12886	0.249675	0	0	0	0	1	36	379900	0	1	0
1	0	0	0	1	1	10	45	45	325	0	2.12886	0.249675	0	0	0	0	1	36	379900	0	1	0
0	1	0	0	0	0	0	30	0	0	0	2.12886	0.249675	0	0	0	0	1	36	379900	0	1	0
1	0	0	0	1	0	0	45	0	0	0	2.12886	0.249675	0	0	0	0	1	36	379900	0	1	0
0	1	0	0	0	0	0	30	0	0	0	2.12886	0.249675	0	0	0	0	1	36	379900	0	1	0
1	0	1	0	0	0	10	40	30	225	0	2.12886	0.249675	0	0	0	0	1	36	379900	0	1	0
0	1	0	0	0	0	0	30	0	0	0	1.06607	0.718553	0	0	0	1	1	63	319300	0	1	0
1	0	0	0	1	1	10	45	45	325	0	1.06607	0.718553	0	0	0	1	1	63	319300	0	1	0
0	1	0	0	0	0	0	30	0	0	0	1.06607	0.718553	0	0	0	1	1	63	319300	0	1	0
1	0	0	0	1	0	0	45	0	0	0	1.06607	0.718553	0	0	0	1	1	63	319300	0	1	0
0	1	0	0	0	0	0	30	0	0	0	1.06607	0.718553	0	0	0	1	1	63	319300	0	1	0
1	0	1	0	0	0	10	40	30	225	0	1.06607	0.718553	0	0	0	1	1	63	319300	0	1	0
0	1	0	0	0	0	0	30	0	0	0	0.153529	0.185092	0	0	0	1	1	94	152000	1	0	0
1	0	0	0	1	1	10	45	45	325	0	0.153529	0.185092	0	0	0	1	1	94	152000	1	0	0
0	1	0	0	0	0	0	30	0	0	0	0.153529	0.185092	0	0	0	1	1	94	152000	1	0	0
1	0	0	0	1	0	0	45	0	0	0	0.153529	0.185092	0	0	0	1	1	94	152000	1	0	0
0	1	0	0	0	0	0	30	0	0	0	0.153529	0.185092	0	0	0	1	1	94	152000	1	0	0
1	0	1	0	0	0	10	40	30	225	0	0.153529	0.185092	0	0	0	1	1	94	152000	1	0	0
1	1	0	0	0	0	0	30	0	0	6	0.194753	0.253762	1	0	1	0	1	47	372200	1	0	1
0	0	0	0	1	1	10	45	45	325	6	0.194753	0.253762	1	0	1	0	1	47	372200	1	0	1
0	1	0	0	0	0	0	30	0	0	6	0.194753	0.253762	1	0	1	0	1	47	372200	1	0	1
1	0	0	0	1	0	0	45	0	0	6	0.194753	0.253762	1	0	1	0	1	47	372200	1	0	1
1	1	0	0	0	0	0	30	0	0	6	0.194753	0.253762	1	0	1	0	1	47	372200	1	0	1
0	0	1	0	0	0	10	40	30	225	6	0.194753	0.253762	1	0	1	0	1	47	372200	1	0	1
1	1	0	0	0	0	0	30	0	0	0	0.829593	0.539133	0	0	0	0	0	45	320300	0	0	1
0	0	0	0	1	1	10	45	45	325	0	0.829593	0.539133	0	0	0	0	0	45	320300	0	0	1
0	1	0	0	0	0	0	30	0	0	0	0.829593	0.539133	0	0	0	0	0	45	320300	0	0	1
1	0	0	0	1	0	0	45	0	0	0	0.829593	0.539133	0	0	0	0	0	45	320300	0	0	1
1	1	0	0	0	0	0	30	0	0	0	0.829593	0.539133	0	0	0	0	0	45	320300	0	0	1
0	0	1	0	0	0	10	40	30	225	0	0.829593	0.539133	0	0	0	0	0	45	320300	0	0	1
0	1	0	0	0	0	0	30	0	0	0	0.404767	0.126371	0	0	0	0	0	63	437300	0	0	1
1	0	0	0	1	1	10	45	45	325	0	0.404767	0.126371	0	0	0	0	0	63	437300	0	0	1
0	1	0	0	0	0	0	30	0	0	0	0.404767	0.126371	0	0	0	0	0	63	437300	0	0	1
1	0	0	0	1	0	0	45	0	0	0	0.404767	0.126371	0	0	0	0	0	63	437300	0	0	1
0	1	0	0	0	0	0	30	0	0	0	0.404767	0.126371	0	0	0	0	0	63	437300	0	0	1
1	0	1	0	0	0	10	40	30	225	0	0.404767	0.126371	0	0	0	0	0	63	437300	0	0	1
1	1	0	0	0	0	0	30	0	0	0	3.50284	0.300589	0	0	0	0	1	129	288100	0	0	0
0	0	0	0	1	1	10	45	45	325	0	3.50284	0.300589	0	0	0	0	1	129	288100	0	0	0
1	1	0	0	0	0	0	30	0	0	0	3.50284	0.300589	0	0	0	0	1	129	288100	0	0	0
0	0	0	0	1	0	0	45	0	0	0	3.50284	0.300589	0	0	0	0	1	129	288100	0	0	0
1	1	0	0	0	0	0	30	0	0	0	3.50284	0.300589	0	0	0	0	1	129	288100	0	0	0
0	0	1	0	0	0	10	40	30	225	0	3.50284	0.300589	0	0	0	0	1	129	288100	0	0	0
1	1	0	0	0	0	0	30	0	0	0	0.359152	0.641239	0	0	0	0	1	21	371300	1	0	0
0	0	0	0	1	1	10	45	45	325	0	0.359152	0.641239	0	0	0	0	1	21	371300	1	0	0
1	1	0	0	0	0	0	30	0	0	0	0.359152	0.641239	0	0	0	0	1	21	371300	1	0	0
0	0	0	0	1	0	0	45	0	0	0	0.359152	0.641239	0	0	0	0	1	21	371300	1	0	0
1	1	0	0	0	0	0	30	0	0	0	0.359152	0.641239	0	0	0	0	1	21	371300	1	0	0
0	0	1	0	0	0	10	40	30	225	0	0.359152	0.641239	0	0	0	0	1	21	371300	1	0	0
0	1	0	0	0	0	0	30	0	0	0	2.38892	0.324485	0	0	0	0	0	59	660000	1	0	1
1	0	0	0	1	1	10	45	45	325	0	2.38892	0.324485	0	0	0	0	0	59	660000	1	0	1
0	1	0	0	0	0	0	30	0	0	0	2.38892	0.324485	0	0	0	0	0	59	660000	1	0	1
1	0	0	0	1	0	0	45	0	0	0	2.38892	0.324485	0	0	0	0	0	59	660000	1	0	1
0	1	0	0	0	0	0	30	0	0	0	2.38892	0.324485	0	0	0	0	0	59	660000	1	0	1
1	0	1	0	0	0	10	40	30	225	0	2.38892	0.324485	0	0	0	0	0	59	660000	1	0	1
0	1	0	0	0	0	0	30	0	0	0	0.122203	0.519676	1	0	0	1	1	91	263700	0	0	1
1	0	0	0	1	1	10	45	45	325	0	0.122203	0.519676	1	0	0	1	1	91	263700	0	0	1
0	1	0	0	0	0	0	30	0	0	0	0.122203	0.519676	1	0	0	1	1	91	263700	0	0	1
1	0	0	0	1	0	0	45	0	0	0	0.122203	0.519676	1	0	0	1	1	91	263700	0	0	1
0	1	0	0	0	0	0	30	0	0	0	0.122203	0.519676	1	0	0	1	1	91	263700	0	0	1
1	0	1	0	0	0	10	40	30	225	0	0.122203	0.519676	1	0	0	1	1	91	263700	0	0	1
1	1	0	0	0	0	0	30	0	0	0	0.104818	0.091941	0	0	0	0	1	93	129500	1	1	0
0	0	0	0	1	1	10	45	45	325	0	0.104818	0.091941	0	0	0	0	1	93	129500	1	1	0
1	1	0	0	0	0	0	30	0	0	0	0.104818	0.091941	0	0	0	0	1	93	129500	1	1	0
0	0	0	0	1	0	0	45	0	0	0	0.104818	0.091941	0	0	0	0	1	93	129500	1	1	0
1	1	0	0	0	0	0	30	0	0	0	0.104818	0.091941	0	0	0	0	1	93	129500	1	1	0
0	0	1	0	0	0	10	40	30	225	0	0.104818	0.091941	0	0	0	0	1	93	129500	1	1	0
0	1	0	0	0	0	0	30	0	0	3	0.186485	0.263689	1	0	0	0	0	56	297600	1	1	0
1	0	0	0	1	1	10	45	45	325	3	0.186485	0.263689	1	0	0	0	0	56	297600	1	1	0
0	1	0	0	0	0	0	30	0	0	3	0.186485	0.263689	1	0	0	0	0	56	297600	1	1	0
1	0	0	0	1	0	0	45	0	0	3	0.186485	0.263689	1	0	0	0	0	56	297600	1	1	0
1	1	0	0	0	0	0	30	0	0	3	0.186485	0.263689	1	0	0	0	0	56	297600	1	1	0
0	0	1	0	0	0	10	40	30	225	3	0.186485	0.263689	1	0	0	0	0	56	297600	1	1	0
1	1	0	0	0	0	0	30	0	0	0	1.44113	0.0716729	0	0	0	0	0	34	485200	1	0	1
0	0	0	0	1	1	10	45	45	325	0	1.44113	0.0716729	0	0	0	0	0	34	485200	1	0	1
0	1	0	0	0	0	0	30	0	0	0	1.44113	0.0716729	0	0	0	0	0	34	485200	1	0	1
1	0	0	0	1	0	0	45	0	0	0	1.44113	0.0716729	0	0	0	0	0	34	485200	1	0	1
0	1	0	0	0	0	0	30	0	0	0	1.44113	0.0716729	0	0	0	0	0	34	485200	1	0	1
1	0	1	0	0	0	10	40	30	225	0	1.44113	0.0716729	0	0	0	0	0	34	485200	1	0	1
1	1	0	0	0	0	0	30	0	0	0	0.420791	0.228437	0	1	0	1	1	67	480800	0	0	1
0	0	0	0	1	1	10	45	45	325	0	0.420791	0.228437	0	1	0	1	1	67	480800	0	0	1
1	1	0	0	0	0	0	30	0	0	0	0.420791	0.228437	0	1	0	1	1	67	480800	0	0	1
0	0	0	0	1	0	0	45	0	0	0	0.420791	0.228437	0	1	0	1	1	67	480800	0	0	1
1	1	0	0	0	0	0	30	0	0	0	0.420791	0.228437	0	1	0	1	1	67	480800	0	0	1
0	0	1	0	0	0	10	40	30	225	0	0.420791	0.228437	0	1	0	1	1	67	480800	0	0	1
1	1	0	0	0	0	0	30	0	0	3	0.151015	0.392712	0	1	1	0	0	10	309700	1	1	0
0	0	0	0	1	1	10	45	45	325	3	0.151015	0.392712	0	1	1	0	0	10	309700	1	1	0
0	1	0	0	0	0	0	30	0	0	3	0.151015	0.392712	0	1	1	0	0	10	309700	1	1	0
1	0	0	0	1	0	0	45	0	0	3	0.151015	0.392712	0	1	1	0	0	10	309700	1	1	0
1	1	0	0	0	0	0	30	0	0	3	0.151015	0.392712	0	1	1	0	0	10	309700	1	1	0
0	0	1	0	0	0	10	40	30	225	3	0.151015	0.392712	0	1	1	0	0	10	309700	1	1	0
0	1	0	0	0	0	0	30	0	0	1	0.237451	0.042667	0	1	1	0	0	89	481800	1	0	1
1	0	0	0	1	1	10	45	45	325	1	0.237451	0.042667	0	1	1	0	0	89	481800	1	0	1
0	1	0	0	0	0	0	30	0	0	1	0.237451	0.042667	0	1	1	0	0	89	481800	1	0	1
1	0	0	0	1	0	0	45	0	0	1	0.237451	0.042667	0	1	1	0	0	89	481800	1	0	1
0	1	0	0	0	0	0	30	0	0	1	0.237451	0.042667	0	1	1	0	0	89	481800	1	0	1
1	0	1	0	0	0	10	40	30	225	1	0.237451	0.042667	0	1	1	0	0	89	481800	1	0	1
1	1	0	0	0	0	0	30	0	0	6	0.157373	0.422381	1	0	0	0	1	29	320900	0	1	0
0	0	0	0	1	1	10	45	45	325	6	0.157373	0.422381	1	0	0	0	1	29	320900	0	1	0
0	1	0	0	0	0	0	30	0	0	6	0.157373	0.422381	1	0	0	0	1	29	320900	0	1	0
1	0	0	0	1	0	0	45	0	0	6	0.157373	0.422381	1	0	0	0	1	29	320900	0	1	0
0	1	0	0	0	0	0	30	0	0	6	0.157373	0.422381	1	0	0	0	1	29	320900	0	1	0
1	0	1	0	0	0	10	40	30	225	6	0.157373	0.422381	1	0	0	0	1	29	320900	0	1	0
1	1	0	0	0	0	0	30	0	0	0	0.172152	0.211003	0	0	0	0	0	96	171600	1	0	0
0	0	0	0	1	1	10	45	45	325	0	0.172152	0.211003	0	0	0	0	0	96	171600	1	0	0
1	1	0	0	0	0	0	30	0	0	0	0.172152	0.211003	0	0	0	0	0	96	171600	1	0	0
0	0	0	0	1	0	0	45	0	0	0	0.172152	0.211003	0	0	0	0	0	96	171600	1	0	0
1	1	0	0	0	0	0	30	0	0	0	0.172152	0.211003	0	0	0	0	0	96	171600	1	0	0
0	0	1	0	0	0	10	40	30	225	0	0.172152	0.211003	0	0	0	0	0	96	171600	1	0	0
0	1	0	0	0	0	0	30	0	0	2	0.163121	0.243892	0	1	0	0	1	64	177000	0	1	0
1	0	0	0	1	1	10	45	45	325	2	0.163121	0.243892	0	1	0	0	1	64	177000	0	1	0
0	1	0	0	0	0	0	30	0	0	2	0.163121	0.243892	0	1	0	0	1	64	177000	0	1	0
1	0	0	0	1	0	0	45	0	0	2	0.163121	0.243892	0	1	0	0	1	64	177000	0	1	0
1	1	0	0	0	0	0	30	0	0	2	0.163121	0.243892	0	1	0	0	1	64	177000	0	1	0
0	0	1	0	0	0	10	40	30	225	2	0.163121	0.243892	0	1	0	0	1	64	177000	0	1	0
0	1	0	0	0	0	0	30	0	0	1	0.316097	0.19309	1	0	0	1	0	126	257200	0	0	1
1	0	0	0	1	1	10	45	45	325	1	0.316097	0.19309	1	0	0	1	0	126	257200	0	0	1
0	1	0	0	0	0	0	30	0	0	1	0.316097	0.19309	1	0	0	1	0	126	257200	0	0	1
1	0	0	0	1	0	0	45	0	0	1	0.316097	0.19309	1	0	0	1	0	126	257200	0	0	1
0	1	0	0	0	0	0	30	0	0	1	0.316097	0.19309	1	0	0	1	0	126	257200	0	0	1
1	0	1	0	0	0	10	40	30	225	1	0.316097	0.19309	1	0	0	1	0	126	257200	0	0	1
0	1	0	0	0	0	0	30	0	0	0	0.259581	0.151358	0	0	0	0	1	55	323500	1	1	0
1	0	0	0	1	1	10	45	45	325	0	0.259581	0.151358	0	0	0	0	1	55	323500	1	1	0
0	1	0	0	0	0	0	30	0	0	0	0.259581	0.151358	0	0	0	0	1	55	323500	1	1	0
1	0	0	0	1	0	0	45	0	0	0	0.259581	0.151358	0	0	0	0	1	55	323500	1	1	0
0	1	0	0	0	0	0	30	0	0	0	0.259581	0.151358	0	0	0	0	1	55	323500	1	1	0
1	0	1	0	0	0	10	40	30	225	0	0.259581	0.151358	0	0	0	0	1	55	323500	1	1	0
0	1	0	0	0	0	0	30	0	0	0	0.136497	0.21	0	0	0	1	0	67	200700	0	1	0
1	0	0	0	1	1	10	45	45	325	0	0.136497	0.21	0	0	0	1	0	67	200700	0	1	0
0	1	0	0	0	0	0	30	0	0	0	0.136497	0.21	0	0	0	1	0	67	200700	0	1	0
1	0	0	0	1	0	0	45	0	0	0	0.136497	0.21	0	0	0	1	0	67	200700	0	1	0
0	1	0	0	0	0	0	30	0	0	0	0.136497	0.21	0	0	0	1	0	67	200700	0	1	0
1	0	1	0	0	0	10	40	30	225	0	0.136497	0.21	0	0	0	1	0	67	200700	0	1	0
1	1	0	0	0	0	0	30	0	0	0	0.566406	0.174508	0	0	0	0	1	57	278800	0	0	0
0	0	0	0	1	1	10	45	45	325	0	0.566406	0.174508	0	0	0	0	1	57	278800	0	0	0
0	1	0	0	0	0	0	30	0	0	0	0.566406	0.174508	0	0	0	0	1	57	278800	0	0	0
1	0	0	0	1	0	0	45	0	0	0	0.566406	0.174508	0	0	0	0	1	57	278800	0	0	0
1	1	0	0	0	0	0	30	0	0	0	0.566406	0.174508	0	0	0	0	1	57	278800	0	0	0
0	0	1	0	0	0	10	40	30	225	0	0.566406	0.174508	0	0	0	0	1	57	278800	0	0	0
0	1	0	0	0	0	0	30	0	0	1	0.142331	0.519104	0	0	0	1	1	94	115800	1	0	1
1	0	0	0	1	1	10	45	45	325	1	0.142331	0.519104	0	0	0	1	1	94	115800	1	0	1
0	1	0	0	0	0	0	30	0	0	1	0.142331	0.519104	0	0	0	1	1	94	115800	1	0	1
1	0	0	0	1	0	0	45	0	0	1	0.142331	0.519104	0	0	0	1	1	94	115800	1	0	1
0	1	0	0	0	0	0	30	0	0	1	0.142331	0.519104	0	0	0	1	1	94	115800	1	0	1
1	0	1	0	0	0	10	40	30	225	1	0.142331	0.519104	0	0	0	1	1	94	115800	1	0	1
1	1	0	0	0	0	0	30	0	0	2	0.16369	0.178132	0	0	0	0	0	70	228500	0	0	0
0	0	0	0	1	1	10	45	45	325	2	0.16369	0.178132	0	0	0	0	0	70	228500	0	0	0
0	1	0	0	0	0	0	30	0	0	2	0.16369	0.178132	0	0	0	0	0	70	228500	0	0	0
1	0	0	0	1	0	0	45	0	0	2	0.16369	0.178132	0	0	0	0	0	70	228500	0	0	0
1	1	0	0	0	0	0	30	0	0	2	0.16369	0.178132	0	0	0	0	0	70	228500	0	0	0
0	0	1	0	0	0	10	40	30	225	2	0.16369	0.178132	0	0	0	0	0	70	228500	0	0	0
1	1	0	0	0	0	0	30	0	0	0	0.157111	0.106951	0	0	0	1	1	73	195700	0	0	1
0	0	0	0	1	1	10	45	45	325	0	0.157111	0.106951	0	0	0	1	1	73	195700	0	0	1
0	1	0	0	0	0	0	30	0	0	0	0.157111	0.106951	0	0	0	1	1	73	195700	0	0	1
1	0	0	0	1	0	0	45	0	0	0	0.157111	0.106951	0	0	0	1	1	73	195700	0	0	1
0	1	0	0	0	0	0	30	0	0	0	0.157111	0.106951	0	0	0	1	1	73	195700	0	0	1
1	0	1	0	0	0	10	40	30	225	0	0.157111	0.106951	0	0	0	1	1	73	195700	0	0	1
0	1	0	0	0	0	0	30	0	0	0	0.183713	0.589137	0	0	0	1	1	82	448900	0	0	1
1	0	0	0	1	1	10	45	45	325	0	0.183713	0.589137	0	0	0	1	1	82	448900	0	0	1
0	1	0	0	0	0	0	30	0	0	0	0.183713	0.589137	0	0	0	1	1	82	448900	0	0	1
1	0	0	0	1	0	0	45	0	0	0	0.183713	0.589137	0	0	0	1	1	82	448900	0	0	1
0	1	0	0	0	0	0	30	0	0	0	0.183713	0.589137	0	0	0	1	1	82	448900	0	0	1
1	0	1	0	0	0	10	40	30	225	0	0.183713	0.589137	0	0	0	1	1	82	448900	0	0	1
1	1	0	0	0	0	0	30	0	0	1	0.900682	0.609614	0	1	0	0	1	55	518700	0	1	0
0	0	0	0	1	1	10	45	45	325	1	0.900682	0.609614	0	1	0	0	1	55	518700	0	1	0
0	1	0	0	0	0	0	30	0	0	1	0.900682	0.609614	0	1	0	0	1	55	518700	0	1	0
1	0	0	0	1	0	0	45	0	0	1	0.900682	0.609614	0	1	0	0	1	55	518700	0	1	0
1	1	0	0	0	0	0	30	0	0	1	0.900682	0.609614	0	1	0	0	1	55	518700	0	1	0
0	0	1	0	0	0	10	40	30	225	1	0.900682	0.609614	0	1	0	0	1	55	518700	0	1	0
0	1	0	0	0	0	0	30	0	0	0	0.267624	0.540148	0	0	0	0	1	92	128700	1	0	1
1	0	0	0	1	1	10	45	45	325	0	0.267624	0.540148	0	0	0	0	1	92	128700	1	0	1
0	1	0	0	0	0	0	30	0	0	0	0.267624	0.540148	0	0	0	0	1	92	128700	1	0	1
1	0	0	0	1	0	0	45	0	0	0	0.267624	0.540148	0	0	0	0	1	92	128700	1	0	1
0	1	0	0	0	0	0	30	0	0	0	0.267624	0.540148	0	0	0	0	1	92	128700	1	0	1
1	0	1	0	0	0	10	40	30	225	0	0.267624	0.540148	0	0	0	0	1	92	128700	1	0	1
0	1	0	0	0	0	0	30	0	0	1	0.213323	0.342876	0	1	0	1	1	166	238200	0	0	0
1	0	0	0	1	1	10	45	45	325	1	0.213323	0.342876	0	1	0	1	1	166	238200	0	0	0
0	1	0	0	0	0	0	30	0	0	1	0.213323	0.342876	0	1	0	1	1	166	238200	0	0	0
1	0	0	0	1	0	0	45	0	0	1	0.213323	0.342876	0	1	0	1	1	166	238200	0	0	0
0	1	0	0	0	0	0	30	0	0	1	0.213323	0.342876	0	1	0	1	1	166	238200	0	0	0
1	0	1	0	0	0	10	40	30	225	1	0.213323	0.342876	0	1	0	1	1	166	238200	0	0	0
1	1	0	0	0	0	0	30	0	0	2	0.109543	0.130835	0	1	0	1	0	71	117700	0	0	0
0	0	0	0	1	1	10	45	45	325	2	0.109543	0.130835	0	1	0	1	0	71	117700	0	0	0
0	1	0	0	0	0	0	30	0	0	2	0.109543	0.130835	0	1	0	1	0	71	117700	0	0	0
1	0	0	0	1	0	0	45	0	0	2	0.109543	0.130835	0	1	0	1	0	71	117700	0	0	0
1	1	0	0	0	0	0	30	0	0	2	0.109543	0.130835	0	1	0	1	0	71	117700	0	0	0
0	0	1	0	0	0	10	40	30	225	2	0.109543	0.130835	0	1	0	1	0	71	117700	0	0	0
0	1	0	0	0	0	0	30	0	0	0	0.29488	0.377932	0	0	0	0	1	122	448000	1	1	0
1	0	0	0	1	1	10	45	45	325	0	0.29488	0.377932	0	0	0	0	1	122	448000	1	1	0
0	1	0	0	0	0	0	30	0	0	0	0.29488	0.377932	0	0	0	0	1	122	448000	1	1	0
1	0	0	0	1	0	0	45	0	0	0	0.29488	0.377932	0	0	0	0	1	122	448000	1	1	0
0	1	0	0	0	0	0	30	0	0	0	0.29488	0.377932	0	0	0	0	1	122	448000	1	1	0
1	0	1	0	0	0	10	40	30	225	0	0.29488	0.377932	0	0	0	0	1	122	448000	1	1	0
1	1	0	0	0	0	0	30	0	0	1	0.134496	0.310499	0	1	0	0	1	50	323200	1	0	1
0	0	0	0	1	1	10	45	45	325	1	0.134496	0.310499	0	1	0	0	1	50	323200	1	0	1
0	1	0	0	0	0	0	30	0	0	1	0.134496	0.310499	0	1	0	0	1	50	323200	1	0	1
1	0	0	0	1	0	0	45	0	0	1	0.134496	0.310499	0	1	0	0	1	50	323200	1	0	1
0	1	0	0	0	0	0	30	0	0	1	0.134496	0.310499	0	1	0	0	1	50	323200	1	0	1
1	0	1	0	0	0	10	40	30	225	1	0.134496	0.310499	0	1	0	0	1	50	323200	1	0	1
1	1	0	0	0	0	0	30	0	0	3	0.165144	0.502758	0	1	1	0	1	6	435300	1	1	0
0	0	0	0	1	1	10	45	45	325	3	0.165144	0.502758	0	1	1	0	1	6	435300	1	1	0
0	1	0	0	0	0	0	30	0	0	3	0.165144	0.502758	0	1	1	0	1	6	435300	1	1	0
1	0	0	0	1	0	0	45	0	0	3	0.165144	0.502758	0	1	1	0	1	6	435300	1	1	0
0	1	0	0	0	0	0	30	0	0	3	0.165144	0.502758	0	1	1	0	1	6	435300	1	1	0
1	0	1	0	0	0	10	40	30	225	3	0.165144	0.502758	0	1	1	0	1	6	435300	1	1	0
1	1	0	0	0	0	0	30	0	0	0	0.395905	0.438156	0	0	0	1	0	81	181900	1	0	0
0	0	0	0	1	1	10	45	45	325	0	0.395905	0.438156	0	0	0	1	0	81	181900	1	0	0
0	1	0	0	0	0	0	30	0	0	0	0.395905	0.438156	0	0	0	1	0	81	181900	1	0	0
1	0	0	0	1	0	0	45	0	0	0	0.395905	0.438156	0	0	0	1	0	81	181900	1	0	0
1	1	0	0	0	0	0	30	0	0	0	0.395905	0.438156	0	0	0	1	0	81	181900	1	0	0
0	0	1	0	0	0	10	40	30	225	0	0.395905	0.438156	0	0	0	1	0	81	181900	1	0	0
1	1	0	0	0	0	0	30	0	0	0	0.173025	0.464149	0	1	0	0	0	76	116200	0	0	0
0	0	0	0	1	1	10	45	45	325	0	0.173025	0.464149	0	1	0	0	0	76	116200	0	0	0
0	1	0	0	0	0	0	30	0	0	0	0.173025	0.464149	0	1	0	0	0	76	116200	0	0	0
1	0	0	0	1	0	0	45	0	0	0	0.173025	0.464149	0	1	0	0	0	76	116200	0	0	0
1	1	0	0	0	0	0	30	0	0	0	0.173025	0.464149	0	1	0	0	0	76	116200	0	0	0
0	0	1	0	0	0	10	40	30	225	0	0.173025	0.464149	0	1	0	0	0	76	116200	0	0	0
0	1	0	0	0	0	0	30	0	0	1	0.219771	0.42389	1	0	0	1	1	93	333100	0	1	0
1	0	0	0	1	1	10	45	45	325	1	0.219771	0.42389	1	0	0	1	1	93	333100	0	1	0
0	1	0	0	0	0	0	30	0	0	1	0.219771	0.42389	1	0	0	1	1	93	333100	0	1	0
1	0	0	0	1	0	0	45	0	0	1	0.219771	0.42389	1	0	0	1	1	93	333100	0	1	0
1	1	0	0	0	0	0	30	0	0	1	0.219771	0.42389	1	0	0	1	1	93	333100	0	1	0
0	0	1	0	0	0	10	40	30	225	1	0.219771	0.42389	1	0	0	1	1	93	333100	0	1	0
0	1	0	0	0	0	0	30	0	0	1	0.240078	0.323191	1	0	0	0	0	54	197600	1	0	0
1	0	0	0	1	1	10	45	45	325	1	0.240078	0.323191	1	0	0	0	0	54	197600	1	0	0
0	1	0	0	0	0	0	30	0	0	1	0.240078	0.323191	1	0	0	0	0	54	197600	1	0	0
1	0	0	0	1	0	0	45	0	0	1	0.240078	0.323191	1	0	0	0	0	54	197600	1	0	0
0	1	0	0	0	0	0	30	0	0	1	0.240078	0.323191	1	0	0	0	0	54	197600	1	0	0
1	0	1	0	0	0	10	40	30	225	1	0.240078	0.323191	1	0	0	0	0	54	197600	1	0	0
0	1	0	0	0	0	0	30	0	0	3	0.202014	0.0807319	0	1	1	0	0	5	360000	1	1	0
1	0	0	0	1	1	10	45	45	325	3	0.202014	0.0807319	0	1	1	0	0	5	360000	1	1	0
0	1	0	0	0	0	0	30	0	0	3	0.202014	0.0807319	0	1	1	0	0	5	360000	1	1	0
1	0	0	0	1	0	0	45	0	0	3	0.202014	0.0807319	0	1	1	0	0	5	360000	1	1	0
0	1	0	0	0	0	0	30	0	0	3	0.202014	0.0807319	0	1	1	0	0	5	360000	1	1	0
1	0	1	0	0	0	10	40	30	225	3	0.202014	0.0807319	0	1	1	0	0	5	360000	1	1	0
1	1	0	0	0	0	0	30	0	0	2	0.167802	0.706848	0	1	1	0	0	21	355500	1	0	1
0	0	0	0	1	1	10	45	45	325	2	0.167802	0.706848	0	1	1	0	0	21	355500	1	0	1
0	1	0	0	0	0	0	30	0	0	2	0.167802	0.706848	0	1	1	0	0	21	355500	1	0	1
1	0	0	0	1	0	0	45	0	0	2	0.167802	0.706848	0	1	1	0	0	21	355500	1	0	1
1	1	0	0	0	0	0	30	0	0	2	0.167802	0.706848	0	1	1	0	0	21	355500	1	0	1
0	0	1	0	0	0	10	40	30	225	2	0.167802	0.706848	0	1	1	0	0	21	355500	1	0	1
0	1	0	0	0	0	0	30	0	0	6	0.158534	0.144958	1	1	1	0	1	4	495400	1	1	0
1	0	0	0	1	1	10	45	45	325	6	0.158534	0.144958	1	1	1	0	1	4	495400	1	1	0
0	1	0	0	0	0	0	30	0	0	6	0.158534	0.144958	1	1	1	0	1	4	495400	1	1	0
1	0	0	0	1	0	0	45	0	0	6	0.158534	0.144958	1	1	1	0	1	4	495400	1	1	0
0	1	0	0	0	0	0	30	0	0	6	0.158534	0.144958	1	1	1	0	1	4	495400	1	1	0
1	0	1	0	0	0	10	40	30	225	6	0.158534	0.144958	1	1	1	0	1	4	495400	1	1	0
1	1	0	0	0	0	0	30	0	0	3	1.07537	0.31113	1	0	0	0	1	23	710300	1	0	1
0	0	0	0	1	1	10	45	45	325	3	1.07537	0.31113	1	0	0	0	1	23	710300	1	0	1
0	1	0	0	0	0	0	30	0	0	3	1.07537	0.31113	1	0	0	0	1	23	710300	1	0	1
1	0	0	0	1	0	0	45	0	0	3	1.07537	0.31113	1	0	0	0	1	23	710300	1	0	1
1	1	0	0	0	0	0	30	0	0	3	1.07537	0.31113	1	0	0	0	1	23	710300	1	0	1
0	0	1	0	0	0	10	40	30	225	3	1.07537	0.31113	1	0	0	0	1	23	710300	1	0	1
1	1	0	0	0	0	0	30	0	0	4	0.245213	0.532075	0	0	1	0	1	22	310700	1	0	0
0	0	0	0	1	1	10	45	45	325	4	0.245213	0.532075	0	0	1	0	1	22	310700	1	0	0
1	1	0	0	0	0	0	30	0	0	4	0.245213	0.532075	0	0	1	0	1	22	310700	1	0	0
0	0	0	0	1	0	0	45	0	0	4	0.245213	0.532075	0	0	1	0	1	22	310700	1	0	0
1	1	0	0	0	0	0	30	0	0	4	0.245213	0.532075	0	0	1	0	1	22	310700	1	0	0
0	0	1	0	0	0	10	40	30	225	4	0.245213	0.532075	0	0	1	0	1	22	310700	1	0	0
0	1	0	0	0	0	0	30	0	0	0	0.169279	0.456903	0	0	1	0	0	41	318500	0	0	1
1	0	0	0	1	1	10	45	45	325	0	0.169279	0.456903	0	0	1	0	0	41	318500	0	0	1
0	1	0	0	0	0	0	30	0	0	0	0.169279	0.456903	0	0	1	0	0	41	318500	0	0	1
1	0	0	0	1	0	0	45	0	0	0	0.169279	0.456903	0	0	1	0	0	41	318500	0	0	1
0	1	0	0	0	0	0	30	0	0	0	0.169279	0.456903	0	0	1	0	0	41	318500	0	0	1
1	0	1	0	0	0	10	40	30	225	0	0.169279	0.456903	0	0	1	0	0	41	318500	0	0	1
0	1	0	0	0	0	0	30	0	0	0	0.163036	0.256145	0	0	0	1	0	93	121500	1	1	0
1	0	0	0	1	1	10	45	45	325	0	0.163036	0.256145	0	0	0	1	0	93	121500	1	1	0
0	1	0	0	0	0	0	30	0	0	0	0.163036	0.256145	0	0	0	1	0	93	121500	1	1	0
1	0	0	0	1	0	0	45	0	0	0	0.163036	0.256145	0	0	0	1	0	93	121500	1	1	0
0	1	0	0	0	0	0	30	0	0	0	0.163036	0.256145	0	0	0	1	0	93	121500	1	1	0
1	0	1	0	0	0	10	40	30	225	0	0.163036	0.256145	0	0	0	1	0	93	121500	1	1	0
1	1	0	0	0	0	0	30	0	0	2	1.09133	0.19699	1	0	0	1	1	32	727800	1	0	1
0	0	0	0	1	1	10	45	45	325	2	1.09133	0.19699	1	0	0	1	1	32	727800	1	0	1
0	1	0	0	0	0	0	30	0	0	2	1.09133	0.19699	1	0	0	1	1	32	727800	1	0	1
1	0	0	0	1	0	0	45	0	0	2	1.09133	0.19699	1	0	0	1	1	32	727800	1	0	1
1	1	0	0	0	0	0	30	0	0	2	1.09133	0.19699	1	0	0	1	1	32	727800	1	0	1
0	0	1	0	0	0	10	40	30	225	2	1.09133	0.19699	1	0	0	1	1	32	727800	1	0	1
1	1	0	0	0	0	0	30	0	0	2	0.261925	0.308499	0	1	0	0	1	73	146800	1	1	0
0	0	0	0	1	1	10	45	45	325	2	0.261925	0.308499	0	1	0	0	1	73	146800	1	1	0
0	1	0	0	0	0	0	30	0	0	2	0.261925	0.308499	0	1	0	0	1	73	146800	1	1	0
1	0	0	0	1	0	0	45	0	0	2	0.261925	0.308499	0	1	0	0	1	73	146800	1	1	0
1	1	0	0	0	0	0	30	0	0	2	0.261925	0.308499	0	1	0	0	1	73	146800	1	1	0
0	0	1	0	0	0	10	40	30	225	2	0.261925	0.308499	0	1	0	0	1	73	146800	1	1	0
1	1	0	0	0	0	0	30	0	0	1	0.572785	0.328735	1	0	0	0	1	56	546700	1	0	1
0	0	0	0	1	1	10	45	45	325	1	0.572785	0.328735	1	0	0	0	1	56	546700	1	0	1
0	1	0	0	0	0	0	30	0	0	1	0.572785	0.328735	1	0	0	0	1	56	546700	1	0	1
1	0	0	0	1	0	0	45	0	0	1	0.572785	0.328735	1	0	0	0	1	56	546700	1	0	1
1	1	0	0	0	0	0	30	0	0	1	0.572785	0.328735	1	0	0	0	1	56	546700	1	0	1
0	0	1	0	0	0	10	40	30	225	1	0.572785	0.328735	1	0	0	0	1	56	546700	1	0	1
0	1	0	0	0	0	0	30	0	0	2	0.507028	0.667197	0	1	1	0	1	22	446700	1	1	0
1	0	0	0	1	1	10	45	45	325	2	0.507028	0.667197	0	1	1	0	1	22	446700	1	1	0
0	1	0	0	0	0	0	30	0	0	2	0.507028	0.667197	0	1	1	0	1	22	446700	1	1	0
1	0	0	0	1	0	0	45	0	0	2	0.507028	0.667197	0	1	1	0	1	22	446700	1	1	0
1	1	0	0	0	0	0	30	0	0	2	0.507028	0.667197	0	1	1	0	1	22	446700	1	1	0
0	0	1	0	0	0	10	40	30	225	2	0.507028	0.667197	0	1	1	0	1	22	446700	1	1	0
1	1	0	0	0	0	0	30	0	0	4	0.210471	0.336956	1	0	0	0	1	49	251500	1	1	0
0	0	0	0	1	1	10	45	45	325	4	0.210471	0.336956	1	0	0	0	1	49	251500	1	1	0
1	1	0	0	0	0	0	30	0	0	4	0.210471	0.336956	1	0	0	0	1	49	251500	1	1	0
0	0	0	0	1	0	0	45	0	0	4	0.210471	0.336956	1	0	0	0	1	49	251500	1	1	0
1	1	0	0	0	0	0	30	0	0	4	0.210471	0.336956	1	0	0	0	1	49	251500	1	1	0
0	0	1	0	0	0	10	40	30	225	4	0.210471	0.336956	1	0	0	0	1	49	251500	1	1	0
0	1	0	0	0	0	0	30	0	0	0	0.181582	0.097981	0	0	0	0	1	85	260400	1	0	1
1	0	0	0	1	1	10	45	45	325	0	0.181582	0.097981	0	0	0	0	1	85	260400	1	0	1
0	1	0	0	0	0	0	30	0	0	0	0.181582	0.097981	0	0	0	0	1	85	260400	1	0	1
1	0	0	0	1	0	0	45	0	0	0	0.181582	0.097981	0	0	0	0	1	85	260400	1	0	1
0	1	0	0	0	0	0	30	0	0	0	0.181582	0.097981	0	0	0	0	1	85	260400	1	0	1
1	0	1	0	0	0	10	40	30	225	0	0.181582	0.097981	0	0	0	0	1	85	260400	1	0	1
0	1	0	0	0	0	0	30	0	0	1	0.272624	0.309987	0	1	0	0	1	19	335900	1	1	0
1	0	0	0	1	1	10	45	45	325	1	0.272624	0.309987	0	1	0	0	1	19	335900	1	1	0
0	1	0	0	0	0	0	30	0	0	1	0.272624	0.309987	0	1	0	0	1	19	335900	1	1	0
1	0	0	0	1	0	0	45	0	0	1	0.272624	0.309987	0	1	0	0	1	19	335900	1	1	0
0	1	0	0	0	0	0	30	0	0	1	0.272624	0.309987	0	1	0	0	1	19	335900	1	1	0
1	0	1	0	0	0	10	40	30	225	1	0.272624	0.309987	0	1	0	0	1	19	335900	1	1	0
1	1	0	0	0	0	0	30	0	0	0	0.167708	0.10756	0	0	0	0	0	99	161100	1	0	1
0	0	0	0	1	1	10	45	45	325	0	0.167708	0.10756	0	0	0	0	0	99	161100	1	0	1
1	1	0	0	0	0	0	30	0	0	0	0.167708	0.10756	0	0	0	0	0	99	161100	1	0	1
0	0	0	0	1	0	0	45	0	0	0	0.167708	0.10756	0	0	0	0	0	99	161100	1	0	1
1	1	0	0	0	0	0	30	0	0	0	0.167708	0.10756	0	0	0	0	0	99	161100	1	0	1
0	0	1	0	0	0	10	40	30	225	0	0.167708	0.10756	0	0	0	0	0	99	161100	1	0	1
0	1	0	0	0	0	0	30	0	0	0	0.402557	0.301395	0	0	0	0	1	92	291900	0	0	1
1	0	0	0	1	1	10	45	45	325	0	0.402557	0.301395	0	0	0	0	1	92	291900	0	0	1
0	1	0	0	0	0	0	30	0	0	0	0.402557	0.301395	0	0	0	0	1	92	291900	0	0	1
1	0	0	0	1	0	0	45	0	0	0	0.402557	0.301395	0	0	0	0	1	92	291900	0	0	1
0	1	0	0	0	0	0	30	0	0	0	0.402557	0.301395	0	0	0	0	1	92	291900	0	0	1
1	0	1	0	0	0	10	40	30	225	0	0.402557	0.301395	0	0	0	0	1	92	291900	0	0	1
1	1	0	0	0	0	0	30	0	0	1	0.156692	0.520416	0	1	0	0	1	62	177200	0	0	1
0	0	0	0	1	1	10	45	45	325	1	0.156692	0.520416	0	1	0	0	1	62	177200	0	0	1
0	1	0	0	0	0	0	30	0	0	1	0.156692	0.520416	0	1	0	0	1	62	177200	0	0	1
1	0	0	0	1	0	0	45	0	0	1	0.156692	0.520416	0	1	0	0	1	62	177200	0	0	1
1	1	0	0	0	0	0	30	0	0	1	0.156692	0.520416	0	1	0	0	1	62	177200	0	0	1
0	0	1	0	0	0	10	40	30	225	1	0.156692	0.520416	0	1	0	0	1	62	177200	0	0	1
0	1	0	0	0	0	0	30	0	0	4	0.647015	0.297131	1	0	0	0	0	67	531100	1	0	1
1	0	0	0	1	1	10	45	45	325	4	0.647015	0.297131	1	0	0	0	0	67	531100	1	0	1
0	1	0	0	0	0	0	30	0	0	4	0.647015	0.297131	1	0	0	0	0	67	531100	1	0	1
1	0	0	0	1	0	0	45	0	0	4	0.647015	0.297131	1	0	0	0	0	67	531100	1	0	1
0	1	0	0	0	0	0	30	0	0	4	0.647015	0.297131	1	0	0	0	0	67	531100	1	0	1
1	0	1	0	0	0	10	40	30	225	4	0.647015	0.297131	1	0	0	0	0	67	531100	1	0	1
1	1	0	0	0	0	0	30	0	0	0	0.345823	0.194356	0	0	0	0	0	68	227800	1	0	0
0	0	0	0	1	1	10	45	45	325	0	0.345823	0.194356	0	0	0	0	0	68	227800	1	0	0
1	1	0	0	0	0	0	30	0	0	0	0.345823	0.194356	0	0	0	0	0	68	227800	1	0	0
0	0	0	0	1	0	0	45	0	0	0	0.345823	0.194356	0	0	0	0	0	68	227800	1	0	0
1	1	0	0	0	0	0	30	0	0	0	0.345823	0.194356	0	0	0	0	0	68	227800	1	0	0
0	0	1	0	0	0	10	40	30	225	0	0.345823	0.194356	0	0	0	0	0	68	227800	1	0	0
1	1	0	0	0	0	0	30	0	0	1	0.925339	0.295884	0	1	0	0	1	67	364600	1	0	1
0	0	0	0	1	1	10	45	45	325	1	0.925339	0.295884	0	1	0	0	1	67	364600	1	0	1
0	1	0	0	0	0	0	30	0	0	1	0.925339	0.295884	0	1	0	0	1	67	364600	1	0	1
1	0	0	0	1	0	0	45	0	0	1	0.925339	0.295884	0	1	0	0	1	67	364600	1	0	1
1	1	0	0	0	0	0	30	0	0	1	0.925339	0.295884	0	1	0	0	1	67	364600	1	0	1
0	0	1	0	0	0	10	40	30	225	1	0.925339	0.295884	0	1	0	0	1	67	364600	1	0	1
0	1	0	0	0	0	0	30	0	0	0	0.158757	0.264605	0	0	0	0	0	52	162800	1	0	0
1	0	0	0	1	1	10	45	45	325	0	0.158757	0.264605	0	0	0	0	0	52	162800	1	0	0
0	1	0	0	0	0	0	30	0	0	0	0.158757	0.264605	0	0	0	0	0	52	162800	1	0	0
1	0	0	0	1	0	0	45	0	0	0	0.158757	0.264605	0	0	0	0	0	52	162800	1	0	0
0	1	0	0	0	0	0	30	0	0	0	0.158757	0.264605	0	0	0	0	0	52	162800	1	0	0
1	0	1	0	0	0	10	40	30	225	0	0.158757	0.264605	0	0	0	0	0	52	162800	1	0	0
0	1	0	0	0	0	0	30	0	0	0	0.1435	0.501098	0	0	0	0	1	92	147400	0	0	0
1	0	0	0	1	1	10	45	45	325	0	0.1435	0.501098	0	0	0	0	1	92	147400	0	0	0
0	1	0	0	0	0	0	30	0	0	0	0.1435	0.501098	0	0	0	0	1	92	147400	0	0	0
1	0	0	0	1	0	0	45	0	0	0	0.1435	0.501098	0	0	0	0	1	92	147400	0	0	0
1	1	0	0	0	0	0	30	0	0	0	0.1435	0.501098	0	0	0	0	1	92	147400	0	0	0
0	0	1	0	0	0	10	40	30	225	0	0.1435	0.501098	0	0	0	0	1	92	147400	0	0	0
0	1	0	0	0	0	0	30	0	0	9	2.62141	0.181365	0	1	0	0	1	32	510300	0	0	0
1	0	0	0	1	1	10	45	45	325	9	2.62141	0.181365	0	1	0	0	1	32	510300	0	0	0
0	1	0	0	0	0	0	30	0	0	9	2.62141	0.181365	0	1	0	0	1	32	510300	0	0	0
1	0	0	0	1	0	0	45	0	0	9	2.62141	0.181365	0	1	0	0	1	32	510300	0	0	0
1	1	0	0	0	0	0	30	0	0	9	2.62141	0.181365	0	1	0	0	1	32	510300	0	0	0
0	0	1	0	0	0	10	40	30	225	9	2.62141	0.181365	0	1	0	0	1	32	510300	0	0	0
1	1	0	0	0	0	0	30	0	0	0	0.256619	0.535387	0	0	1	0	0	21	383000	1	0	1
0	0	0	0	1	1	10	45	45	325	0	0.256619	0.535387	0	0	1	0	0	21	383000	1	0	1
0	1	0	0	0	0	0	30	0	0	0	0.256619	0.535387	0	0	1	0	0	21	383000	1	0	1
1	0	0	0	1	0	0	45	0	0	0	0.256619	0.535387	0	0	1	0	0	21	383000	1	0	1
1	1	0	0	0	0	0	30	0	0	0	0.256619	0.535387	0	0	1	0	0	21	383000	1	0	1
0	0	1	0	0	0	10	40	30	225	0	0.256619	0.535387	0	0	1	0	0	21	383000	1	0	1
0	1	0	0	0	0	0	30	0	0	0	0.181578	0.0721265	0	0	0	1	0	129	525100	1	0	1
1	0	0	0	1	1	10	45	45	325	0	0.181578	0.0721265	0	0	0	1	0	129	525100	1	0	1
0	1	0	0	0	0	0	30	0	0	0	0.181578	0.0721265	0	0	0	1	0	129	525100	1	0	1
1	0	0	0	1	0	0	45	0	0	0	0.181578	0.0721265	0	0	0	1	0	129	525100	1	0	1
0	1	0	0	0	0	0	30	0	0	0	0.181578	0.0721265	0	0	0	1	0	129	525100	1	0	1
1	0	1	0	0	0	10	40	30	225	0	0.181578	0.0721265	0	0	0	1	0	129	525100	1	0	1
1	1	0	0	0	0	0	30	0	0	2	0.315751	0.366255	1	0	0	0	0	44	265300	1	0	0
0	0	0	0	1	1	10	45	45	325	2	0.315751	0.366255	1	0	0	0	0	44	265300	1	0	0
1	1	0	0	0	0	0	30	0	0	2	0.315751	0.366255	1	0	0	0	0	44	265300	1	0	0
0	0	0	0	1	0	0	45	0	0	2	0.315751	0.366255	1	0	0	0	0	44	265300	1	0	0
1	1	0	0	0	0	0	30	0	0	2	0.315751	0.366255	1	0	0	0	0	44	265300	1	0	0
0	0	1	0	0	0	10	40	30	225	2	0.315751	0.366255	1	0	0	0	0	44	265300	1	0	0
0	1	0	0	0	0	0	30	0	0	3	0.24878	0.26123	1	0	0	0	0	24	168800	1	0	0
1	0	0	0	1	1	10	45	45	325	3	0.24878	0.26123	1	0	0	0	0	24	168800	1	0	0
0	1	0	0	0	0	0	30	0	0	3	0.24878	0.26123	1	0	0	0	0	24	168800	1	0	0
1	0	0	0	1	0	0	45	0	0	3	0.24878	0.26123	1	0	0	0	0	24	168800	1	0	0
0	1	0	0	0	0	0	30	0	0	3	0.24878	0.26123	1	0	0	0	0	24	168800	1	0	0
1	0	1	0	0	0	10	40	30	225	3	0.24878	0.26123	1	0	0	0	0	24	168800	1	0	0
0	1	0	0	0	0	0	30	0	0	0	0.254245	0.333369	0	0	0	0	1	26	278400	1	0	0
1	0	0	0	1	1	10	45	45	325	0	0.254245	0.333369	0	0	0	0	1	26	278400	1	0	0
0	1	0	0	0	0	0	30	0	0	0	0.254245	0.333369	0	0	0	0	1	26	278400	1	0	0
1	0	0	0	1	0	0	45	0	0	0	0.254245	0.333369	0	0	0	0	1	26	278400	1	0	0
0	1	0	0	0	0	0	30	0	0	0	0.254245	0.333369	0	0	0	0	1	26	278400	1	0	0
1	0	1	0	0	0	10	40	30	225	0	0.254245	0.333369	0	0	0	0	1	26	278400	1	0	0
0	1	0	0	0	0	0	30	0	0	2	0.195081	0.429404	1	0	0	1	0	54	340500	1	0	1
1	0	0	0	1	1	10	45	45	325	2	0.195081	0.429404	1	0	0	1	0	54	340500	1	0	1
0	1	0	0	0	0	0	30	0	0	2	0.195081	0.429404	1	0	0	1	0	54	340500	1	0	1
1	0	0	0	1	0	0	45	0	0	2	0.195081	0.429404	1	0	0	1	0	54	340500	1	0	1
0	1	0	0	0	0	0	30	0	0	2	0.195081	0.429404	1	0	0	1	0	54	340500	1	0	1
1	0	1	0	0	0	10	40	30	225	2	0.195081	0.429404	1	0	0	1	0	54	340500	1	0	1
1	1	0	0	0	0	0	30	0	0	2	0.149358	0.653507	0	1	0	0	0	85	167000	1	0	0
0	0	0	0	1	1	10	45	45	325	2	0.149358	0.653507	0	1	0	0	0	85	167000	1	0	0
1	1	0	0	0	0	0	30	0	0	2	0.149358	0.653507	0	1	0	0	0	85	167000	1	0	0
0	0	0	0	1	0	0	45	0	0	2	0.149358	0.653507	0	1	0	0	0	85	167000	1	0	0
1	1	0	0	0	0	0	30	0	0	2	0.149358	0.653507	0	1	0	0	0	85	167000	1	0	0
0	0	1	0	0	0	10	40	30	225	2	0.149358	0.653507	0	1	0	0	0	85	167000	1	0	0
0	1	0	0	0	0	0	30	0	0	0	0.244753	0.679467	0	0	0	0	1	65	256500	1	0	1
1	0	0	0	1	1	10	45	45	325	0	0.244753	0.679467	0	0	0	0	1	65	256500	1	0	1
0	1	0	0	0	0	0	30	0	0	0	0.244753	0.679467	0	0	0	0	1	65	256500	1	0	1
1	0	0	0	1	0	0	45	0	0	0	0.244753	0.679467	0	0	0	0	1	65	256500	1	0	1
0	1	0	0	0	0	0	30	0	0	0	0.244753	0.679467	0	0	0	0	1	65	256500	1	0	1
1	0	1	0	0	0	10	40	30	225	0	0.244753	0.679467	0	0	0	0	1	65	256500	1	0	1
1	1	0	0	0	0	0	30	0	0	0	1.43174	0.225748	0	0	0	0	1	11	323000	1	0	0
0	0	0	0	1	1	10	45	45	325	0	1.43174	0.225748	0	0	0	0	1	11	323000	1	0	0
0	1	0	0	0	0	0	30	0	0	0	1.43174	0.225748	0	0	0	0	1	11	323000	1	0	0
1	0	0	0	1	0	0	45	0	0	0	1.43174	0.225748	0	0	0	0	1	11	323000	1	0	0
1	1	0	0	0	0	0	30	0	0	0	1.43174	0.225748	0	0	0	0	1	11	323000	1	0	0
0	0	1	0	0	0	10	40	30	225	0	1.43174	0.225748	0	0	0	0	1	11	323000	1	0	0
0	1	0	0	0	0	0	30	0	0	2	1.04273	0.185318	1	0	0	0	0	54	640200	1	0	1
1	0	0	0	1	1	10	45	45	325	2	1.04273	0.185318	1	0	0	0	0	54	640200	1	0	1
0	1	0	0	0	0	0	30	0	0	2	1.04273	0.185318	1	0	0	0	0	54	640200	1	0	1
1	0	0	0	1	0	0	45	0	0	2	1.04273	0.185318	1	0	0	0	0	54	640200	1	0	1
0	1	0	0	0	0	0	30	0	0	2	1.04273	0.185318	1	0	0	0	0	54	640200	1	0	1
1	0	1	0	0	0	10	40	30	225	2	1.04273	0.185318	1	0	0	0	0	54	640200	1	0	1
1	1	0	0	0	0	0	30	0	0	0	0.125122	0.0750467	0	0	0	0	0	95	204700	1	1	0
0	0	0	0	1	1	10	45	45	325	0	0.125122	0.0750467	0	0	0	0	0	95	204700	1	1	0
0	1	0	0	0	0	0	30	0	0	0	0.125122	0.0750467	0	0	0	0	0	95	204700	1	1	0
1	0	0	0	1	0	0	45	0	0	0	0.125122	0.0750467	0	0	0	0	0	95	204700	1	1	0
1	1	0	0	0	0	0	30	0	0	0	0.125122	0.0750467	0	0	0	0	0	95	204700	1	1	0
0	0	1	0	0	0	10	40	30	225	0	0.125122	0.0750467	0	0	0	0	0	95	204700	1	1	0
1	1	0	0	0	0	0	30	0	0	3	0.259388	0.461082	1	0	1	0	0	21	365700	1	0	0
0	0	1	0	0	0	30	45	30	25	3	0.259388	0.461082	1	0	1	0	0	21	365700	1	0	0
1	1	0	0	0	0	0	30	0	0	3	0.259388	0.461082	1	0	1	0	0	21	365700	1	0	0
0	0	1	0	0	0	10	30	45	75	3	0.259388	0.461082	1	0	1	0	0	21	365700	1	0	0
0	1	0	0	0	0	0	30	0	0	3	0.259388	0.461082	1	0	1	0	0	21	365700	1	0	0
1	0	0	1	0	1	10	35	0	50	3	0.259388	0.461082	1	0	1	0	0	21	365700	1	0	0
1	1	0	0	0	0	0	30	0	0	0	2.65825	0.699507	0	0	1	0	1	26	511600	1	0	0
0	0	1	0	0	0	30	45	30	25	0	2.65825	0.699507	0	0	1	0	1	26	511600	1	0	0
1	1	0	0	0	0	0	30	0	0	0	2.65825	0.699507	0	0	1	0	1	26	511600	1	0	0
0	0	1	0	0	0	10	30	45	75	0	2.65825	0.699507	0	0	1	0	1	26	511600	1	0	0
1	1	0	0	0	0	0	30	0	0	0	2.65825	0.699507	0	0	1	0	1	26	511600	1	0	0
0	0	0	1	0	1	10	35	0	50	0	2.65825	0.699507	0	0	1	0	1	26	511600	1	0	0
0	1	0	0	0	0	0	30	0	0	1	0.226387	0.124433	0	1	0	0	0	67	284000	1	1	0
1	0	1	0	0	0	30	45	30	25	1	0.226387	0.124433	0	1	0	0	0	67	284000	1	1	0
0	1	0	0	0	0	0	30	0	0	1	0.226387	0.124433	0	1	0	0	0	67	284000	1	1	0
1	0	1	0	0	0	10	30	45	75	1	0.226387	0.124433	0	1	0	0	0	67	284000	1	1	0
0	1	0	0	0	0	0	30	0	0	1	0.226387	0.124433	0	1	0	0	0	67	284000	1	1	0
1	0	0	1	0	1	10	35	0	50	1	0.226387	0.124433	0	1	0	0	0	67	284000	1	1	0
0	1	0	0	0	0	0	30	0	0	4	0.210118	0.202277	1	0	0	1	0	62	169000	0	1	0
1	0	1	0	0	0	30	45	30	25	4	0.210118	0.202277	1	0	0	1	0	62	169000	0	1	0
0	1	0	0	0	0	0	30	0	0	4	0.210118	0.202277	1	0	0	1	0	62	169000	0	1	0
1	0	1	0	0	0	10	30	45	75	4	0.210118	0.202277	1	0	0	1	0	62	169000	0	1	0
1	1	0	0	0	0	0	30	0	0	4	0.210118	0.202277	1	0	0	1	0	62	169000	0	1	0
0	0	0	1	0	1	10	35	0	50	4	0.210118	0.202277	1	0	0	1	0	62	169000	0	1	0
0	1	0	0	0	0	0	30	0	0	2	0.14155	0.0890313	0	0	0	0	0	95	136000	1	0	0
1	0	1	0	0	0	30	45	30	25	2	0.14155	0.0890313	0	0	0	0	0	95	136000	1	0	0
0	1	0	0	0	0	0	30	0	0	2	0.14155	0.0890313	0	0	0	0	0	95	136000	1	0	0
1	0	1	0	0	0	10	30	45	75	2	0.14155	0.0890313	0	0	0	0	0	95	136000	1	0	0
0	1	0	0	0	0	0	30	0	0	2	0.14155	0.0890313	0	0	0	0	0	95	136000	1	0	0
1	0	0	1	0	1	10	35	0	50	2	0.14155	0.0890313	0	0	0	0	0	95	136000	1	0	0
0	1	0	0	0	0	0	30	0	0	0	1.8986	0.0935786	0	0	0	0	0	57	238200	0	1	0
1	0	1	0	0	0	30	45	30	25	0	1.8986	0.0935786	0	0	0	0	0	57	238200	0	1	0
1	1	0	0	0	0	0	30	0	0	0	1.8986	0.0935786	0	0	0	0	0	57	238200	0	1	0
0	0	1	0	0	0	10	30	45	75	0	1.8986	0.0935786	0	0	0	0	0	57	238200	0	1	0
0	1	0	0	0	0	0	30	0	0	0	1.8986	0.0935786	0	0	0	0	0	57	238200	0	1	0
1	0	0	1	0	1	10	35	0	50	0	1.8986	0.0935786	0	0	0	0	0	57	238200	0	1	0
0	1	0	0	0	0	0	30	0	0	1	0.159536	0.235433	0	1	0	0	0	65	245800	1	1	0
1	0	1	0	0	0	30	45	30	25	1	0.159536	0.235433	0	1	0	0	0	65	245800	1	1	0
1	1	0	0	0	0	0	30	0	0	1	0.159536	0.235433	0	1	0	0	0	65	245800	1	1	0
0	0	1	0	0	0	10	30	45	75	1	0.159536	0.235433	0	1	0	0	0	65	245800	1	1	0
1	1	0	0	0	0	0	30	0	0	1	0.159536	0.235433	0	1	0	0	0	65	245800	1	1	0
0	0	0	1	0	1	10	35	0	50	1	0.159536	0.235433	0	1	0	0	0	65	245800	1	1	0
0	1	0	0	0	0	0	30	0	0	0	0.312574	0.532041	0	0	0	1	1	68	249400	0	0	1
1	0	1	0	0	0	30	45	30	25	0	0.312574	0.532041	0	0	0	1	1	68	249400	0	0	1
1	1	0	0	0	0	0	30	0	0	0	0.312574	0.532041	0	0	0	1	1	68	249400	0	0	1
0	0	1	0	0	0	10	30	45	75	0	0.312574	0.532041	0	0	0	1	1	68	249400	0	0	1
1	1	0	0	0	0	0	30	0	0	0	0.312574	0.532041	0	0	0	1	1	68	249400	0	0	1
0	0	0	1	0	1	10	35	0	50	0	0.312574	0.532041	0	0	0	1	1	68	249400	0	0	1
1	1	0	0	0	0	0	30	0	0	0	0.299229	0.346013	0	0	0	0	1	53	239200	0	1	0
0	0	1	0	0	0	30	45	30	25	0	0.299229	0.346013	0	0	0	0	1	53	239200	0	1	0
1	1	0	0	0	0	0	30	0	0	0	0.299229	0.346013	0	0	0	0	1	53	239200	0	1	0
0	0	1	0	0	0	10	30	45	75	0	0.299229	0.346013	0	0	0	0	1	53	239200	0	1	0
1	1	0	0	0	0	0	30	0	0	0	0.299229	0.346013	0	0	0	0	1	53	239200	0	1	0
0	0	0	1	0	1	10	35	0	50	0	0.299229	0.346013	0	0	0	0	1	53	239200	0	1	0
0	1	0	0	0	0	0	30	0	0	0	0.164141	0.710571	0	0	0	0	1	73	208500	1	1	0
1	0	1	0	0	0	30	45	30	25	0	0.164141	0.710571	0	0	0	0	1	73	208500	1	1	0
1	1	0	0	0	0	0	30	0	0	0	0.164141	0.710571	0	0	0	0	1	73	208500	1	1	0
0	0	1	0	0	0	10	30	45	75	0	0.164141	0.710571	0	0	0	0	1	73	208500	1	1	0
1	1	0	0	0	0	0	30	0	0	0	0.164141	0.710571	0	0	0	0	1	73	208500	1	1	0
0	0	0	1	0	1	10	35	0	50	0	0.164141	0.710571	0	0	0	0	1	73	208500	1	1	0
0	1	0	0	0	0	0	30	0	0	0	0.160691	0.146088	0	0	0	1	0	96	138500	1	1	0
1	0	1	0	0	0	30	45	30	25	0	0.160691	0.146088	0	0	0	1	0	96	138500	1	1	0
1	1	0	0	0	0	0	30	0	0	0	0.160691	0.146088	0	0	0	1	0	96	138500	1	1	0
0	0	1	0	0	0	10	30	45	75	0	0.160691	0.146088	0	0	0	1	0	96	138500	1	1	0
0	1	0	0	0	0	0	30	0	0	0	0.160691	0.146088	0	0	0	1	0	96	138500	1	1	0
1	0	0	1	0	1	10	35	0	50	0	0.160691	0.146088	0	0	0	1	0	96	138500	1	1	0
0	1	0	0	0	0	0	30	0	0	0	0.140864	0.550825	0	0	0	0	1	51	310400	1	0	1
1	0	1	0	0	0	30	45	30	25	0	0.140864	0.550825	0	0	0	0	1	51	310400	1	0	1
0	1	0	0	0	0	0	30	0	0	0	0.140864	0.550825	0	0	0	0	1	51	310400	1	0	1
1	0	1	0	0	0	10	30	45	75	0	0.140864	0.550825	0	0	0	0	1	51	310400	1	0	1
0	1	0	0	0	0	0	30	0	0	0	0.140864	0.550825	0	0	0	0	1	51	310400	1	0	1
1	0	0	1	0	1	10	35	0	50	0	0.140864	0.550825	0	0	0	0	1	51	310400	1	0	1
1	1	0	0	0	0	0	30	0	0	2	0.175593	0.429214	1	0	0	0	0	48	300500	1	1	0
0	0	1	0	0	0	30	45	30	25	2	0.175593	0.429214	1	0	0	0	0	48	300500	1	1	0
1	1	0	0	0	0	0	30	0	0	2	0.175593	0.429214	1	0	0	0	0	48	300500	1	1	0
0	0	1	0	0	0	10	30	45	75	2	0.175593	0.429214	1	0	0	0	0	48	300500	1	1	0
1	1	0	0	0	0	0	30	0	0	2	0.175593	0.429214	1	0	0	0	0	48	300500	1	1	0
0	0	0	1	0	1	10	35	0	50	2	0.175593	0.429214	1	0	0	0	0	48	300500	1	1	0
0	1	0	0	0	0	0	30	0	0	0	0.638068	0.206028	0	0	0	0	0	61	317400	0	0	1
1	0	1	0	0	0	30	45	30	25	0	0.638068	0.206028	0	0	0	0	0	61	317400	0	0	1
0	1	0	0	0	0	0	30	0	0	0	0.638068	0.206028	0	0	0	0	0	61	317400	0	0	1
1	0	1	0	0	0	10	30	45	75	0	0.638068	0.206028	0	0	0	0	0	61	317400	0	0	1
0	1	0	0	0	0	0	30	0	0	0	0.638068	0.206028	0	0	0	0	0	61	317400	0	0	1
1	0	0	1	0	1	10	35	0	50	0	0.638068	0.206028	0	0	0	0	0	61	317400	0	0	1
1	1	0	0	0	0	0	30	0	0	0	0.600566	0.214368	0	0	0	0	0	34	314700	1	0	0
0	0	1	0	0	0	30	45	30	25	0	0.600566	0.214368	0	0	0	0	0	34	314700	1	0	0
1	1	0	0	0	0	0	30	0	0	0	0.600566	0.214368	0	0	0	0	0	34	314700	1	0	0
0	0	1	0	0	0	10	30	45	75	0	0.600566	0.214368	0	0	0	0	0	34	314700	1	0	0
1	1	0	0	0	0	0	30	0	0	0	0.600566	0.214368	0	0	0	0	0	34	314700	1	0	0
0	0	0	1	0	1	10	35	0	50	0	0.600566	0.214368	0	0	0	0	0	34	314700	1	0	0
0	1	0	0	0	0	0	30	0	0	0	0.171356	0.178815	0	0	0	1	1	119	318800	1	0	1
1	0	1	0	0	0	30	45	30	25	0	0.171356	0.178815	0	0	0	1	1	119	318800	1	0	1
0	1	0	0	0	0	0	30	0	0	0	0.171356	0.178815	0	0	0	1	1	119	318800	1	0	1
1	0	1	0	0	0	10	30	45	75	0	0.171356	0.178815	0	0	0	1	1	119	318800	1	0	1
0	1	0	0	0	0	0	30	0	0	0	0.171356	0.178815	0	0	0	1	1	119	318800	1	0	1
1	0	0	1	0	1	10	35	0	50	0	0.171356	0.178815	0	0	0	1	1	119	318800	1	0	1
1	1	0	0	0	0	0	30	0	0	0	0.119737	0.0846134	0	0	0	0	1	67	181100	1	1	0
0	0	1	0	0	0	30	45	30	25	0	0.119737	0.0846134	0	0	0	0	1	67	181100	1	1	0
1	1	0	0	0	0	0	30	0	0	0	0.119737	0.0846134	0	0	0	0	1	67	181100	1	1	0
0	0	1	0	0	0	10	30	45	75	0	0.119737	0.0846134	0	0	0	0	1	67	181100	1	1	0
1	1	0	0	0	0	0	30	0	0	0	0.119737	0.0846134	0	0	0	0	1	67	181100	1	1	0
0	0	0	1	0	1	10	35	0	50	0	0.119737	0.0846134	0	0	0	0	1	67	181100	1	1	0
1	1	0	0	0	0	0	30	0	0	3	0.232232	0.500102	0	1	0	0	0	91	520300	1	0	0
0	0	1	0	0	0	30	45	30	25	3	0.232232	0.500102	0	1	0	0	0	91	520300	1	0	0
1	1	0	0	0	0	0	30	0	0	3	0.232232	0.500102	0	1	0	0	0	91	520300	1	0	0
0	0	1	0	0	0	10	30	45	75	3	0.232232	0.500102	0	1	0	0	0	91	520300	1	0	0
0	1	0	0	0	0	0	30	0	0	3	0.232232	0.500102	0	1	0	0	0	91	520300	1	0	0
1	0	0	1	0	1	10	35	0	50	3	0.232232	0.500102	0	1	0	0	0	91	520300	1	0	0
0	1	0	0	0	0	0	30	0	0	0	0.170723	0.224348	0	0	0	0	1	67	267700	1	0	0
1	0	1	0	0	0	30	45	30	25	0	0.170723	0.224348	0	0	0	0	1	67	267700	1	0	0
0	1	0	0	0	0	0	30	0	0	0	0.170723	0.224348	0	0	0	0	1	67	267700	1	0	0
1	0	1	0	0	0	10	30	45	75	0	0.170723	0.224348	0	0	0	0	1	67	267700	1	0	0
1	1	0	0	0	0	0	30	0	0	0	0.170723	0.224348	0	0	0	0	1	67	267700	1	0	0
0	0	0	1	0	1	10	35	0	50	0	0.170723	0.224348	0	0	0	0	1	67	267700	1	0	0
0	1	0	0	0	0	0	30	0	0	1	0.222492	0.345405	0	0	0	1	0	60	195800	0	0	0
1	0	1	0	0	0	30	45	30	25	1	0.222492	0.345405	0	0	0	1	0	60	195800	0	0	0
1	1	0	0	0	0	0	30	0	0	1	0.222492	0.345405	0	0	0	1	0	60	195800	0	0	0
0	0	1	0	0	0	10	30	45	75	1	0.222492	0.345405	0	0	0	1	0	60	195800	0	0	0
1	1	0	0	0	0	0	30	0	0	1	0.222492	0.345405	0	0	0	1	0	60	195800	0	0	0
0	0	0	1	0	1	10	35	0	50	1	0.222492	0.345405	0	0	0	1	0	60	195800	0	0	0
0	1	0	0	0	0	0	30	0	0	2	0.107924	0.0915851	1	0	1	0	1	33	268600	1	0	1
1	0	1	0	0	0	30	45	30	25	2	0.107924	0.0915851	1	0	1	0	1	33	268600	1	0	1
0	1	0	0	0	0	0	30	0	0	2	0.107924	0.0915851	1	0	1	0	1	33	268600	1	0	1
1	0	1	0	0	0	10	30	45	75	2	0.107924	0.0915851	1	0	1	0	1	33	268600	1	0	1
0	1	0	0	0	0	0	30	0	0	2	0.107924	0.0915851	1	0	1	0	1	33	268600	1	0	1
1	0	0	1	0	1	10	35	0	50	2	0.107924	0.0915851	1	0	1	0	1	33	268600	1	0	1
0	1	0	0	0	0	0	30	0	0	2	0.230819	0.336156	0	1	0	0	0	54	126000	1	1	0
1	0	1	0	0	0	30	45	30	25	2	0.230819	0.336156	0	1	0	0	0	54	126000	1	1	0
1	1	0	0	0	0	0	30	0	0	2	0.230819	0.336156	0	1	0	0	0	54	126000	1	1	0
0	0	1	0	0	0	10	30	45	75	2	0.230819	0.336156	0	1	0	0	0	54	126000	1	1	0
0	1	0	0	0	0	0	30	0	0	2	0.230819	0.336156	0	1	0	0	0	54	126000	1	1	0
1	0	0	1	0	1	10	35	0	50	2	0.230819	0.336156	0	1	0	0	0	54	126000	1	1	0
0	1	0	0	0	0	0	30	0	0	1	0.876467	0.153654	0	1	0	0	0	64	327200	1	0	1
1	0	1	0	0	0	30	45	30	25	1	0.876467	0.153654	0	1	0	0	0	64	327200	1	0	1
1	1	0	0	0	0	0	30	0	0	1	0.876467	0.153654	0	1	0	0	0	64	327200	1	0	1
0	0	1	0	0	0	10	30	45	75	1	0.876467	0.153654	0	1	0	0	0	64	327200	1	0	1
1	1	0	0	0	0	0	30	0	0	1	0.876467	0.153654	0	1	0	0	0	64	327200	1	0	1
0	0	0	1	0	1	10	35	0	50	1	0.876467	0.153654	0	1	0	0	0	64	327200	1	0	1
0	1	0	0	0	0	0	30	0	0	0	0.157422	0.263709	0	0	0	1	0	82	336800	0	0	1
1	0	1	0	0	0	30	45	30	25	0	0.157422	0.263709	0	0	0	1	0	82	336800	0	0	1
1	1	0	0	0	0	0	30	0	0	0	0.157422	0.263709	0	0	0	1	0	82	336800	0	0	1
0	0	1	0	0	0	10	30	45	75	0	0.157422	0.263709	0	0	0	1	0	82	336800	0	0	1
0	1	0	0	0	0	0	30	0	0	0	0.157422	0.263709	0	0	0	1	0	82	336800	0	0	1
1	0	0	1	0	1	10	35	0	50	0	0.157422	0.263709	0	0	0	1	0	82	336800	0	0	1
0	1	0	0	0	0	0	30	0	0	4	0.228539	0.576301	1	0	0	0	1	58	238300	1	1	0
1	0	1	0	0	0	30	45	30	25	4	0.228539	0.576301	1	0	0	0	1	58	238300	1	1	0
0	1	0	0	0	0	0	30	0	0	4	0.228539	0.576301	1	0	0	0	1	58	238300	1	1	0
1	0	1	0	0	0	10	30	45	75	4	0.228539	0.576301	1	0	0	0	1	58	238300	1	1	0
0	1	0	0	0	0	0	30	0	0	4	0.228539	0.576301	1	0	0	0	1	58	238300	1	1	0
1	0	0	1	0	1	10	35	0	50	4	0.228539	0.576301	1	0	0	0	1	58	238300	1	1	0
1	1	0	0	0	0	0	30	0	0	0	0.189808	0.225224	0	0	0	0	1	68	438400	1	1	0
0	0	1	0	0	0	30	45	30	25	0	0.189808	0.225224	0	0	0	0	1	68	438400	1	1	0
1	1	0	0	0	0	0	30	0	0	0	0.189808	0.225224	0	0	0	0	1	68	438400	1	1	0
0	0	1	0	0	0	10	30	45	75	0	0.189808	0.225224	0	0	0	0	1	68	438400	1	1	0
0	1	0	0	0	0	0	30	0	0	0	0.189808	0.225224	0	0	0	0	1	68	438400	1	1	0
1	0	0	1	0	1	10	35	0	50	0	0.189808	0.225224	0	0	0	0	1	68	438400	1	1	0
0	1	0	0	0	0	0	30	0	0	0	0.227084	0.205664	0	0	0	1	1	63	267900	0	0	1
1	0	1	0	0	0	30	45	30	25	0	0.227084	0.205664	0	0	0	1	1	63	267900	0	0	1
1	1	0	0	0	0	0	30	0	0	0	0.227084	0.205664	0	0	0	1	1	63	267900	0	0	1
0	0	1	0	0	0	10	30	45	75	0	0.227084	0.205664	0	0	0	1	1	63	267900	0	0	1
0	1	0	0	0	0	0	30	0	0	0	0.227084	0.205664	0	0	0	1	1	63	267900	0	0	1
1	0	0	1	0	1	10	35	0	50	0	0.227084	0.205664	0	0	0	1	1	63	267900	0	0	1
0	1	0	0	0	0	0	30	0	0	0	0.126251	0.473657	0	0	0	0	0	69	155100	0	0	1
1	0	1	0	0	0	30	45	30	25	0	0.126251	0.473657	0	0	0	0	0	69	155100	0	0	1
0	1	0	0	0	0	0	30	0	0	0	0.126251	0.473657	0	0	0	0	0	69	155100	0	0	1
1	0	1	0	0	0	10	30	45	75	0	0.126251	0.473657	0	0	0	0	0	69	155100	0	0	1
0	1	0	0	0	0	0	30	0	0	0	0.126251	0.473657	0	0	0	0	0	69	155100	0	0	1
1	0	0	1	0	1	10	35	0	50	0	0.126251	0.473657	0	0	0	0	0	69	155100	0	0	1
0	1	0	0	0	0	0	30	0	0	1	0.201699	0.394489	0	1	1	0	1	37	268600	1	0	0
1	0	1	0	0	0	30	45	30	25	1	0.201699	0.394489	0	1	1	0	1	37	268600	1	0	0
0	1	0	0	0	0	0	30	0	0	1	0.201699	0.394489	0	1	1	0	1	37	268600	1	0	0
1	0	1	0	0	0	10	30	45	75	1	0.201699	0.394489	0	1	1	0	1	37	268600	1	0	0
0	1	0	0	0	0	0	30	0	0	1	0.201699	0.394489	0	1	1	0	1	37	268600	1	0	0
1	0	0	1	0	1	10	35	0	50	1	0.201699	0.394489	0	1	1	0	1	37	268600	1	0	0
1	1	0	0	0	0	0	30	0	0	0	0.959922	0.302729	0	0	0	1	1	46	331400	1	0	1
0	0	1	0	0	0	30	45	30	25	0	0.959922	0.302729	0	0	0	1	1	46	331400	1	0	1
1	1	0	0	0	0	0	30	0	0	0	0.959922	0.302729	0	0	0	1	1	46	331400	1	0	1
0	0	1	0	0	0	10	30	45	75	0	0.959922	0.302729	0	0	0	1	1	46	331400	1	0	1
1	1	0	0	0	0	0	30	0	0	0	0.959922	0.302729	0	0	0	1	1	46	331400	1	0	1
0	0	0	1	0	1	10	35	0	50	0	0.959922	0.302729	0	0	0	1	1	46	331400	1	0	1
0	1	0	0	0	0	0	30	0	0	0	0.828552	0.453321	0	0	0	1	1	55	328500	1	0	1
1	0	1	0	0	0	30	45	30	25	0	0.828552	0.453321	0	0	0	1	1	55	328500	1	0	1
0	1	0	0	0	0	0	30	0	0	0	0.828552	0.453321	0	0	0	1	1	55	328500	1	0	1
1	0	1	0	0	0	10	30	45	75	0	0.828552	0.453321	0	0	0	1	1	55	328500	1	0	1
0	1	0	0	0	0	0	30	0	0	0	0.828552	0.453321	0	0	0	1	1	55	328500	1	0	1
1	0	0	1	0	1	10	35	0	50	0	0.828552	0.453321	0	0	0	1	1	55	328500	1	0	1
0	1	0	0	0	0	0	30	0	0	0	0.132188	0.237407	0	0	0	0	0	69	151000	1	0	0
1	0	1	0	0	0	30	45	30	25	0	0.132188	0.237407	0	0	0	0	0	69	151000	1	0	0
1	1	0	0	0	0	0	30	0	0	0	0.132188	0.237407	0	0	0	0	0	69	151000	1	0	0
0	0	1	0	0	0	10	30	45	75	0	0.132188	0.237407	0	0	0	0	0	69	151000	1	0	0
0	1	0	0	0	0	0	30	0	0	0	0.132188	0.237407	0	0	0	0	0	69	151000	1	0	0
1	0	0	1	0	1	10	35	0	50	0	0.132188	0.237407	0	0	0	0	0	69	151000	1	0	0
0	1	0	0	0	0	0	30	0	0	0	0.152622	0.438768	0	0	0	0	1	65	198300	0	1	0
1	0	1	0	0	0	30	45	30	25	0	0.152622	0.438768	0	0	0	0	1	65	198300	0	1	0
1	1	0	0	0	0	0	30	0	0	0	0.152622	0.438768	0	0	0	0	1	65	198300	0	1	0
0	0	1	0	0	0	10	30	45	75	0	0.152622	0.438768	0	0	0	0	1	65	198300	0	1	0
1	1	0	0	0	0	0	30	0	0	0	0.152622	0.438768	0	0	0	0	1	65	198300	0	1	0
0	0	0	1	0	1	10	35	0	50	0	0.152622	0.438768	0	0	0	0	1	65	198300	0	1	0
0	1	0	0	0	0	0	30	0	0	0	1.24522	0.207572	0	0	1	0	0	60	438400	1	0	1
1	0	1	0	0	0	30	45	30	25	0	1.24522	0.207572	0	0	1	0	0	60	438400	1	0	1
0	1	0	0	0	0	0	30	0	0	0	1.24522	0.207572	0	0	1	0	0	60	438400	1	0	1
1	0	1	0	0	0	10	30	45	75	0	1.24522	0.207572	0	0	1	0	0	60	438400	1	0	1
0	1	0	0	0	0	0	30	0	0	0	1.24522	0.207572	0	0	1	0	0	60	438400	1	0	1
1	0	0	1	0	1	10	35	0	50	0	1.24522	0.207572	0	0	1	0	0	60	438400	1	0	1
0	1	0	0	0	0	0	30	0	0	0	0.144094	0.339548	0	0	0	0	1	27	271200	0	0	1
1	0	1	0	0	0	30	45	30	25	0	0.144094	0.339548	0	0	0	0	1	27	271200	0	0	1
1	1	0	0	0	0	0	30	0	0	0	0.144094	0.339548	0	0	0	0	1	27	271200	0	0	1
0	0	1	0	0	0	10	30	45	75	0	0.144094	0.339548	0	0	0	0	1	27	271200	0	0	1
0	1	0	0	0	0	0	30	0	0	0	0.144094	0.339548	0	0	0	0	1	27	271200	0	0	1
1	0	0	1	0	1	10	35	0	50	0	0.144094	0.339548	0	0	0	0	1	27	271200	0	0	1
0	1	0	0	0	0	0	30	0	0	0	0.250547	0.628251	0	0	1	0	0	19	457300	1	0	1
1	0	1	0	0	0	30	45	30	25	0	0.250547	0.628251	0	0	1	0	0	19	457300	1	0	1
0	1	0	0	0	0	0	30	0	0	0	0.250547	0.628251	0	0	1	0	0	19	457300	1	0	1
1	0	1	0	0	0	10	30	45	75	0	0.250547	0.628251	0	0	1	0	0	19	457300	1	0	1
1	1	0	0	0	0	0	30	0	0	0	0.250547	0.628251	0	0	1	0	0	19	457300	1	0	1
0	0	0	1	0	1	10	35	0	50	0	0.250547	0.628251	0	0	1	0	0	19	457300	1	0	1
0	1	0	0	0	0	0	30	0	0	1	0.196464	0.197469	0	1	0	0	1	21	412400	0	0	1
1	0	1	0	0	0	30	45	30	25	1	0.196464	0.197469	0	1	0	0	1	21	412400	0	0	1
0	1	0	0	0	0	0	30	0	0	1	0.196464	0.197469	0	1	0	0	1	21	412400	0	0	1
1	0	1	0	0	0	10	30	45	75	1	0.196464	0.197469	0	1	0	0	1	21	412400	0	0	1
0	1	0	0	0	0	0	30	0	0	1	0.196464	0.197469	0	1	0	0	1	21	412400	0	0	1
1	0	0	1	0	1	10	35	0	50	1	0.196464	0.197469	0	1	0	0	1	21	412400	0	0	1
0	1	0	0	0	0	0	30	0	0	0	0.229099	0.482132	0	0	0	0	1	63	256100	1	1	0
1	0	1	0	0	0	30	45	30	25	0	0.229099	0.482132	0	0	0	0	1	63	256100	1	1	0
0	1	0	0	0	0	0	30	0	0	0	0.229099	0.482132	0	0	0	0	1	63	256100	1	1	0
1	0	1	0	0	0	10	30	45	75	0	0.229099	0.482132	0	0	0	0	1	63	256100	1	1	0
0	1	0	0	0	0	0	30	0	0	0	0.229099	0.482132	0	0	0	0	1	63	256100	1	1	0
1	0	0	1	0	1	10	35	0	50	0	0.229099	0.482132	0	0	0	0	1	63	256100	1	1	0
0	1	0	0	0	0	0	30	0	0	0	0.463322	0.344534	0	0	0	0	0	69	234700	0	1	0
1	0	1	0	0	0	30	45	30	25	0	0.463322	0.344534	0	0	0	0	0	69	234700	0	1	0
0	1	0	0	0	0	0	30	0	0	0	0.463322	0.344534	0	0	0	0	0	69	234700	0	1	0
1	0	1	0	0	0	10	30	45	75	0	0.463322	0.344534	0	0	0	0	0	69	234700	0	1	0
0	1	0	0	0	0	0	30	0	0	0	0.463322	0.344534	0	0	0	0	0	69	234700	0	1	0
1	0	0	1	0	1	10	35	0	50	0	0.463322	0.344534	0	0	0	0	0	69	234700	0	1	0
1	1	0	0	0	0	0	30	0	0	0	0.10836	0.266808	0	0	0	0	1	70	243900	1	0	1
0	0	1	0	0	0	30	45	30	25	0	0.10836	0.266808	0	0	0	0	1	70	243900	1	0	1
1	1	0	0	0	0	0	30	0	0	0	0.10836	0.266808	0	0	0	0	1	70	243900	1	0	1
0	0	1	0	0	0	10	30	45	75	0	0.10836	0.266808	0	0	0	0	1	70	243900	1	0	1
1	1	0	0	0	0	0	30	0	0	0	0.10836	0.266808	0	0	0	0	1	70	243900	1	0	1
0	0	0	1	0	1	10	35	0	50	0	0.10836	0.266808	0	0	0	0	1	70	243900	1	0	1
1	1	0	0	0	0	0	30	0	0	4	0.191391	0.280169	1	0	0	1	0	36	172400	0	1	0
0	0	1	0	0	0	30	45	30	25	4	0.191391	0.280169	1	0	0	1	0	36	172400	0	1	0
1	1	0	0	0	0	0	30	0	0	4	0.191391	0.280169	1	0	0	1	0	36	172400	0	1	0
0	0	1	0	0	0	10	30	45	75	4	0.191391	0.280169	1	0	0	1	0	36	172400	0	1	0
1	1	0	0	0	0	0	30	0	0	4	0.191391	0.280169	1	0	0	1	0	36	172400	0	1	0
0	0	0	1	0	1	10	35	0	50	4	0.191391	0.280169	1	0	0	1	0	36	172400	0	1	0
1	1	0	0	0	0	0	30	0	0	1	0.224164	0.316372	0	1	0	0	0	60	273100	1	0	1
0	0	1	0	0	0	30	45	30	25	1	0.224164	0.316372	0	1	0	0	0	60	273100	1	0	1
1	1	0	0	0	0	0	30	0	0	1	0.224164	0.316372	0	1	0	0	0	60	273100	1	0	1
0	0	1	0	0	0	10	30	45	75	1	0.224164	0.316372	0	1	0	0	0	60	273100	1	0	1
1	1	0	0	0	0	0	30	0	0	1	0.224164	0.316372	0	1	0	0	0	60	273100	1	0	1
0	0	0	1	0	1	10	35	0	50	1	0.224164	0.316372	0	1	0	0	0	60	273100	1	0	1
0	1	0	0	0	0	0	30	0	0	1	1.32338	0.361121	0	1	0	1	0	33	256000	0	0	1
1	0	1	0	0	0	30	45	30	25	1	1.32338	0.361121	0	1	0	1	0	33	256000	0	0	1
1	1	0	0	0	0	0	30	0	0	1	1.32338	0.361121	0	1	0	1	0	33	256000	0	0	1
0	0	1	0	0	0	10	30	45	75	1	1.32338	0.361121	0	1	0	1	0	33	256000	0	0	1
1	1	0	0	0	0	0	30	0	0	1	1.32338	0.361121	0	1	0	1	0	33	256000	0	0	1
0	0	0	1	0	1	10	35	0	50	1	1.32338	0.361121	0	1	0	1	0	33	256000	0	0	1
0	1	0	0	0	0	0	30	0	0	1	0.144227	0.431753	1	0	0	0	1	79	147100	1	0	0
1	0	1	0	0	0	30	45	30	25	1	0.144227	0.431753	1	0	0	0	1	79	147100	1	0	0
0	1	0	0	0	0	0	30	0	0	1	0.144227	0.431753	1	0	0	0	1	79	147100	1	0	0
1	0	1	0	0	0	10	30	45	75	1	0.144227	0.431753	1	0	0	0	1	79	147100	1	0	0
0	1	0	0	0	0	0	30	0	0	1	0.144227	0.431753	1	0	0	0	1	79	147100	1	0	0
1	0	0	1	0	1	10	35	0	50	1	0.144227	0.431753	1	0	0	0	1	79	147100	1	0	0
1	1	0	0	0	0	0	30	0	0	1	0.255876	0.242397	0	1	1	0	1	48	354700	1	0	1
0	0	1	0	0	0	30	45	30	25	1	0.255876	0.242397	0	1	1	0	1	48	354700	1	0	1
1	1	0	0	0	0	0	30	0	0	1	0.255876	0.242397	0	1	1	0	1	48	354700	1	0	1
0	0	1	0	0	0	10	30	45	75	1	0.255876	0.242397	0	1	1	0	1	48	354700	1	0	1
1	1	0	0	0	0	0	30	0	0	1	0.255876	0.242397	0	1	1	0	1	48	354700	1	0	1
0	0	0	1	0	1	10	35	0	50	1	0.255876	0.242397	0	1	1	0	1	48	354700	1	0	1
0	1	0	0	0	0	0	30	0	0	6	0.352	0.202879	1	0	0	0	1	61	307500	1	0	1
1	0	1	0	0	0	30	45	30	25	6	0.352	0.202879	1	0	0	0	1	61	307500	1	0	1
0	1	0	0	0	0	0	30	0	0	6	0.352	0.202879	1	0	0	0	1	61	307500	1	0	1
1	0	1	0	0	0	10	30	45	75	6	0.352	0.202879	1	0	0	0	1	61	307500	1	0	1
0	1	0	0	0	0	0	30	0	0	6	0.352	0.202879	1	0	0	0	1	61	307500	1	0	1
1	0	0	1	0	1	10	35	0	50	6	0.352	0.202879	1	0	0	0	1	61	307500	1	0	1
0	1	0	0	0	0	0	30	0	0	4	0.532003	0.175109	1	0	0	1	0	63	380600	1	0	1
1	0	1	0	0	0	30	45	30	25	4	0.532003	0.175109	1	0	0	1	0	63	380600	1	0	1
0	1	0	0	0	0	0	30	0	0	4	0.532003	0.175109	1	0	0	1	0	63	380600	1	0	1
1	0	1	0	0	0	10	30	45	75	4	0.532003	0.175109	1	0	0	1	0	63	380600	1	0	1
0	1	0	0	0	0	0	30	0	0	4	0.532003	0.175109	1	0	0	1	0	63	380600	1	0	1
1	0	0	1	0	1	10	35	0	50	4	0.532003	0.175109	1	0	0	1	0	63	380600	1	0	1
0	1	0	0	0	0	0	30	0	0	1	0.111911	0.20314	0	1	0	0	1	77	326600	1	0	1
1	0	1	0	0	0	30	45	30	25	1	0.111911	0.20314	0	1	0	0	1	77	326600	1	0	1
0	1	0	0	0	0	0	30	0	0	1	0.111911	0.20314	0	1	0	0	1	77	326600	1	0	1
1	0	1	0	0	0	10	30	45	75	1	0.111911	0.20314	0	1	0	0	1	77	326600	1	0	1
1	1	0	0	0	0	0	30	0	0	1	0.111911	0.20314	0	1	0	0	1	77	326600	1	0	1
0	0	0	1	0	1	10	35	0	50	1	0.111911	0.20314	0	1	0	0	1	77	326600	1	0	1
0	1	0	0	0	0	0	30	0	0	0	0.235903	0.156075	0	0	0	0	0	77	296300	1	0	1
1	0	1	0	0	0	30	45	30	25	0	0.235903	0.156075	0	0	0	0	0	77	296300	1	0	1
0	1	0	0	0	0	0	30	0	0	0	0.235903	0.156075	0	0	0	0	0	77	296300	1	0	1
1	0	1	0	0	0	10	30	45	75	0	0.235903	0.156075	0	0	0	0	0	77	296300	1	0	1
0	1	0	0	0	0	0	30	0	0	0	0.235903	0.156075	0	0	0	0	0	77	296300	1	0	1
1	0	0	1	0	1	10	35	0	50	0	0.235903	0.156075	0	0	0	0	0	77	296300	1	0	1
1	1	0	0	0	0	0	30	0	0	1	2.76849	0.589003	0	1	0	0	1	36	406800	1	0	0
0	0	1	0	0	0	30	45	30	25	1	2.76849	0.589003	0	1	0	0	1	36	406800	1	0	0
1	1	0	0	0	0	0	30	0	0	1	2.76849	0.589003	0	1	0	0	1	36	406800	1	0	0
0	0	1	0	0	0	10	30	45	75	1	2.76849	0.589003	0	1	0	0	1	36	406800	1	0	0
1	1	0	0	0	0	0	30	0	0	1	2.76849	0.589003	0	1	0	0	1	36	406800	1	0	0
0	0	0	1	0	1	10	35	0	50	1	2.76849	0.589003	0	1	0	0	1	36	406800	1	0	0
1	1	0	0	0	0	0	30	0	0	4	0.33656	0.267252	1	0	0	0	1	99	346200	1	0	1
[truncated: 6,839 more rows]
